# Supplementary material for: Correlated color temperature and light intensity: Complementary features in non-visual light field
Source: PLoS One. 2021 Jul 12;16(7):e0254171. doi: 10.1371/journal.pone.0254171 (PMC8274909; doi:10.1371/journal.pone.0254171)
Supplement: S1 Data — (XLSX) [file pone.0254171.s002.xlsx]

## Sheet: Melatonin
ID	local time	Melatonin_3000K	Melatonin_5700K	Melatonin_Dim Light
LM1	19:00:00	.	.	1.4
LM1	19:30:00	.	.	2.6
LM1	20:00:00	3.1	.	3
LM1	20:30:00	3.8	2.1	2.9
LM1	21:00:00	8.4	5.7	3.7
LM1	21:30:00	13.1	13.6	9
LM1	22:00:00	23.6	19.5	14.8
LM1	22:30:00	21.4	28.6	22.8
LM1	23:00:00	29.3	26.2	24.4
LM1	23:30:00	21.1	21.8	29.5
LM1	1900-01-01	18.8	18.3	28.8
LM1	1900-01-01 00:30:00	20	19.1	26.7
LM1	1900-01-01 01:00:00	17.4	14.6	35
LM1	01:30:00	17.8	19.8	27
LM1	02:00:00	25.1	23.4	28.6
LM2	19:00:00	.	.	0.7
LM2	19:30:00	.	.	5.1
LM2	20:00:00	1.9	1.5	20.1
LM2	20:30:00	1.9	9.8	29.3
LM2	21:00:00	9.5	21.8	32.8
LM2	21:30:00	21.8	34.6	45.1
LM2	22:00:00	40.5	41.6	50.2
LM2	22:30:00	46	44.9	47
LM2	23:00:00	56.3	44.9	50.3
LM2	23:30:00	50.5	43.3	49.4
LM2	1900-01-01	33.1	34.7	72.7
LM2	1900-01-01 00:30:00	26.9	26	56.6
LM2	1900-01-01 01:00:00	30.1	29.7	56.2
LM2	01:30:00	39.8	32.8	58.3
LM2	02:00:00	46.6	42.9	.
LM3	19:00:00	.	.	1.1
LM3	19:30:00	.	.	1.3
LM3	20:00:00	2.1	1.3	2.3
LM3	20:30:00	2.7	1.5	2.1
LM3	21:00:00	1.4	1.6	3.7
LM3	21:30:00	4.8	3.6	7.5
LM3	22:00:00	10.7	11.1	17
LM3	22:30:00	16.4	18.2	22.2
LM3	23:00:00	38.4	18.6	22.5
LM3	23:30:00	24.4	23	33.7
LM3	1900-01-01	24.9	24	17.4
LM3	1900-01-01 00:30:00	25.2	26.9	19.2
LM3	1900-01-01 01:00:00	27.2	26.8	30.6
LM3	01:30:00	72.1	30.3	35.6
LM3	02:00:00	44.9	35.7	64
LM4	19:00:00	.	.	1.2
LM4	19:30:00	.	.	1.5
LM4	20:00:00	8.1	nd	1.4
LM4	20:30:00	1.6	nd	0.8
LM4	21:00:00	1.9	1.6	1.8
LM4	21:30:00	3.1	2.9	7.7
LM4	22:00:00	10	8.6	15.5
LM4	22:30:00	21.4	16.3	22.7
LM4	23:00:00	34.1	21.1	26.6
LM4	23:30:00	35.9	15.7	37.6
LM4	1900-01-01	58.6	14.1	46.7
LM4	1900-01-01 00:30:00	31	15.2	36.8
LM4	1900-01-01 01:00:00	33.8	10.5	35.1
LM4	01:30:00	58.1	16.5	27.4
LM4	02:00:00	37	20.6	32.7
LM5	19:00:00	.	.	3.6
LM5	19:30:00	.	.	3.4
LM5	20:00:00	2.6	2.3	4.1
LM5	20:30:00	2.5	13.6	6.5
LM5	21:00:00	1.5	7.4	7.5
LM5	21:30:00	.	7.2	18.6
LM5	22:00:00	7.3	7.4	29.9
LM5	22:30:00	13.4	17.8	14.4
LM5	23:00:00	20.4	28.5	19.5
LM5	23:30:00	17.4	21.6	31.4
LM5	1900-01-01	19.4	28.2	22.1
LM5	1900-01-01 00:30:00	17.9	23.4	16.7
LM5	1900-01-01 01:00:00	17.5	25.9	25.8
LM5	01:30:00	.	31.6	19.4
LM5	02:00:00	.	30.6	22
LM6	19:00:00	.	.	1.9
LM6	19:30:00	.	.	2.2
LM6	20:00:00	2.4	2	2.6
LM6	20:30:00	2.1	1.5	2.5
LM6	21:00:00	2	1.7	2.3
LM6	21:30:00	1.9	1.7	3.3
LM6	22:00:00	2.3	2	13.2
LM6	22:30:00	2.1	5.2	23.9
LM6	23:00:00	3.1	10.9	31.3
LM6	23:30:00	3	17.1	39.3
LM6	1900-01-01	2	17.3	41.4
LM6	1900-01-01 00:30:00	2.6	20.6	44.6
LM6	1900-01-01 01:00:00	3.4	23.4	49.9
LM6	01:30:00	11.8	31.8	43.5
LM6	02:00:00	27	43	.
LM7	19:00:00	.	.	1.2
LM7	19:30:00	.	.	1.8
LM7	20:00:00	5.7	.	1.3
LM7	20:30:00	12.3	.	1.3
LM7	21:00:00	2.6	.	1.2
LM7	21:30:00	8	.	3.6
LM7	22:00:00	3.3	.	7.2
LM7	22:30:00	10.6	.	13
LM7	23:00:00	28.3	.	20.1
LM7	23:30:00	20.8	.	28.7
LM7	1900-01-01	37.4	.	34.4
LM7	1900-01-01 00:30:00	46.7	.	40.4
LM7	1900-01-01 01:00:00	35.8	.	.
LM7	01:30:00	48.6	.	.
LM7	02:00:00	30.5	.	.
LM8	19:00:00	.	.	1.8
LM8	19:30:00	.	.	1.5
LM8	20:00:00	1.5	5.1	1.9
LM8	20:30:00	1.9	2.8	2.5
LM8	21:00:00	1.8	2.6	4.6
LM8	21:30:00	2.1	2.2	5.2
LM8	22:00:00	4.3	4.2	14
LM8	22:30:00	7.8	6	6.6
LM8	23:00:00	9.4	8.3	9.8
LM8	23:30:00	8.2	6.9	10.5
LM8	1900-01-01	9.3	6.5	12.2
LM8	1900-01-01 00:30:00	9	6.4	12.7
LM8	1900-01-01 01:00:00	9.6	6.3	.
LM8	01:30:00	11.6	6.2	.
LM8	02:00:00	15.5	8.3	.
LM9	19:00:00	.	.	.
LM9	19:30:00	.	.	.
LM9	20:00:00	.	1.9	.
LM9	20:30:00	.	0.8	.
LM9	21:00:00	.	nd	.
LM9	21:30:00	.	nd	2.2
LM9	22:00:00	.	0.9	3.9
LM9	22:30:00	.	2.4	7.4
LM9	23:00:00	.	4.6	10.4
LM9	23:30:00	0.8	3.5	13.7
LM9	1900-01-01	1	2.8	13.6
LM9	1900-01-01 00:30:00	0.9	2	15.5
LM9	1900-01-01 01:00:00	2	2	.
LM9	01:30:00	4.7	5.7	.
LM9	02:00:00	7.6	14.4	.
LM10	19:00:00	.	.	2.1
LM10	19:30:00	.	.	1.1
LM10	20:00:00	1.7	5.4	4.1
LM10	20:30:00	2.3	2.5	1.3
LM10	21:00:00	2.2	2	6.3
LM10	21:30:00	3.2	3.8	1.4
LM10	22:00:00	1.7	3.1	3.9
LM10	22:30:00	4	4.5	4.1
LM10	23:00:00	6.4	6	10.5
LM10	23:30:00	13.3	3.5	20.8
LM10	1900-01-01	4.2	4.1	26.3
LM10	1900-01-01 00:30:00	3.2	4.2	27
LM10	1900-01-01 01:00:00	3.6	7.2	.
LM10	01:30:00	13.7	11.7	.
LM10	02:00:00	12.7	16	.
LM11	19:00:00	.	.	1.3
LM11	19:30:00	.	.	1.2
LM11	20:00:00	0.9	2.2	1.7
LM11	20:30:00	1.3	1.7	4.7
LM11	21:00:00	2	6.5	10.5
LM11	21:30:00	5.5	7.3	14.5
LM11	22:00:00	10.5	12	15.7
LM11	22:30:00	16.9	16.5	17.7
LM11	23:00:00	15.6	16.9	17.4
LM11	23:30:00	15.7	13.7	18.8
LM11	1900-01-01	12.3	9.9	18.4
LM11	1900-01-01 00:30:00	12	9.5	17.8
LM11	1900-01-01 01:00:00	11.1	7.2	.
LM11	01:30:00	18.3	9.5	.
LM11	02:00:00	19.6	16.2	.
LM12	19:00:00	.	.	.
LM12	19:30:00	.	.	.
LM12	20:00:00	.	.	.
LM12	20:30:00	.	.	.
LM12	21:00:00	.	.	.
LM12	21:30:00	.	.	.
LM12	22:00:00	.	.	.
LM12	22:30:00	.	.	.
LM12	23:00:00	.	.	.
LM12	23:30:00	.	.	.
LM12	1900-01-01	.	.	.
LM12	1900-01-01 00:30:00	.	.	.
LM12	1900-01-01 01:00:00	.	.	.
LM12	01:30:00	.	.	.
LM12	02:00:00	.	.	.
LM13	19:00:00	.	.	2.6
LM13	19:30:00	.	.	2.9
LM13	20:00:00	4	2.9	2.8
LM13	20:30:00	4.3	4.5	3.7
LM13	21:00:00	4.7	3.6	3.8
LM13	21:30:00	5.7	6.7	6.1
LM13	22:00:00	5.6	8	4.7
LM13	22:30:00	9.7	17.7	4.5
LM13	23:00:00	13	10.7	9.4
LM13	23:30:00	11.8	9.5	13.2
LM13	1900-01-01	9.8	9.2	.
LM13	1900-01-01 00:30:00	13.9	8.9	.
LM13	1900-01-01 01:00:00	13.1	11.8	.
LM13	01:30:00	.	14.9	.
LM13	02:00:00	45.1	17.4	.
LM14	19:00:00	.	.	1.7
LM14	19:30:00	.	.	1.2
LM14	20:00:00	1	2.4	1.5
LM14	20:30:00	1	1.2	1.2
LM14	21:00:00	0.9	1.1	1.5
LM14	21:30:00	1.5	1.8	4.4
LM14	22:00:00	2.8	4.8	12.1
LM14	22:30:00	10.4	11.5	15.4
LM14	23:00:00	10.1	13.9	16.1
LM14	23:30:00	8.9	13.7	18.1
LM14	1900-01-01	6.5	15.6	23.5
LM14	1900-01-01 00:30:00	5	23	28.9
LM14	1900-01-01 01:00:00	2.7	32.7	23.6
LM14	01:30:00	29	30.1	24.7
LM14	02:00:00	14.6	38.1	.
LM15	19:00:00	.	.	2.7
LM15	19:30:00	.	.	2.7
LM15	20:00:00	2.9	3.8	2.3
LM15	20:30:00	4	2.9	3.2
LM15	21:00:00	2.8	2.6	6.6
LM15	21:30:00	2.6	2.2	3.6
LM15	22:00:00	3.5	2.9	5.1
LM15	22:30:00	7.9	6.8	5.2
LM15	23:00:00	11.7	8.3	8.7
LM15	23:30:00	13.4	7.8	15.3
LM15	1900-01-01	17.2	10.9	17.3
LM15	1900-01-01 00:30:00	15.7	17.6	33.2
LM15	1900-01-01 01:00:00	15.2	16.7	30.5
LM15	01:30:00	42.6	24.2	43.7
LM15	02:00:00	28.4	27.7	.
LM16	19:00:00	1.2	.	2.1
LM16	19:30:00	2.2	.	1.2
LM16	20:00:00	0.9	1.1	1.6
LM16	20:30:00	1.6	1	1.1
LM16	21:00:00	1.3	1	0.8
LM16	21:30:00	4	1.8	1.3
LM16	22:00:00	7.9	2.4	2.4
LM16	22:30:00	8.2	7.7	3.2
LM16	23:00:00	9.8	8	6.8
LM16	23:30:00	9.7	9.7	8.8
LM16	1900-01-01	.	8.7	10
LM16	1900-01-01 00:30:00	10.8	10.2	10.4
LM16	1900-01-01 01:00:00	17.8	13.6	13.3
LM16	01:30:00	.	14.8	10.2
LM16	02:00:00	.	12	10.2

## Sheet: PLR
	3000	3000	3000	3000	3000	3000	3000	3000	3000	3000	3000	3000	3000	3000	3000	3000			5700K	5700K	5700K	5700K	5700K	5700K	5700K	5700K	5700K	5700K	5700K	5700K	5700	5700	5700	5700
Time (sec)	LM1	LM2	LM3	LM4	LM5	LM6	LM7	LM8	LM9	LM10	LM11	LM12	LM13	LM14	LM15	LM16		Time (sec)	LM1	LM2	LM3	LM4	LM5	LM6	LM7	LM8	LM9	LM10	LM11	LM12	LM13	LM14	LM15	LM16
-60	96.127	98.6782	103.032	91.8729	96.1645	93.7323	100.617	101.933	99.7831	98.0356	131.76	98.2898	100.452	100.521		96.9578		-60	93.6898	100.095	100.238		97.1229	97.0573	100.553	97.868		97.2117	94.733	86.7179	98.6544	98.8129	99.1178	99.472
-59.9	96.3225	98.3661	100.134	93.3531	96.4459	93.6004	100.702	100.455	99.8998	97.1191	127.313	98.5323	99.9181	100.313	104.414	96.8354		-59.9	93.7762	100.145	100.022	100.399	97.2633	97.4124	100.685	98.0944	99.2929	97.1301	94.616	89.8117	99.814	98.7076	98.0473	97.9287
-59.8	96.4622	97.7679	100.696	92.9913	97.5435	93.7323	100.448	99.5519	100.016	97.3969	127.899	98.6536	101.193	100.313	104	96.9272		-59.8	94.6984	99.9703	98.9971	99.8286	97.4038	96.7023	100.579	98.0095	98.711	97.2117	94.499	97.9155	100.394	97.2333	96.8795	95.3682
-59.7	96.4063	97.2477	104.073	92.136	97.2621	93.7983	100.814	99.0867	99.7248	97.0914	130.092	97.9988	102.675	100.59	105.103	96.5293		-59.7	94.7561	99.9453	98.3226	99.9964	97.151	96.1858	100.685	98.6606	98.6819	97.1845	94.733	96.3455	99.0892	97.7599	95.955	95.3682
-59.6	96.2666	97.1957	103.313	92.1689	97.9094	93.5014	101.237	97.6638	99.8415	97.4524	131.39	98.0473	101.726	100.348	106.987	96.3763		-59.6	94.5544	100.195	99.3209	99.9628	97.0667	96.4763	100.792	99.6232	98.711	96.6678	94.7622	92.3744	99.1762	98.2513	95.4684	85.5473
-59.5	96.2946	96.9096	101.4	93.0242	98.5285	93.3034	100.842	99.0867	100.133	97.8412	131.173	99.0173	100.926	99.7584	106.62	96.9578		-59.5	94.295	100.195	99.6177	99.6274	96.8982	96.8637	100.685	99.5666	98.5074	96.831	94.9084	91.7049	100.539	98.1109	94.9818	85.5473
-59.4	96.5181	97.5338	101.709	94.7018	97.7405	93.6334	100.335	100.838	100.162	97.869	134.416	98.5808	100.511	99.8278	105.701	97.3863		-59.4	93.4304	99.8954	98.3226	99.3926	96.2522	96.7346	100.739	99.5099	98.3037	97.0485	94.9962	93.044	99.64	98.6725	94.2519	80.3563
-59.3	96.4622	97.976	103.622	95.6228	97.2621	93.8313	99.9685	101.194	99.8706	98.0912	138.277	98.2413	99.2364	100.313	104.552	97.3863		-59.3	93.344	100.22	99.132	99.4261	95.9995	96.5086	100.632	99.2552	98.6819	97.3204	95.3472	93.9444	98.9153	98.9182	93.3761	80.3563
-59.2	96.127	97.6379	103.988	96.0504	98.4722	93.5674	100.138	99.4151	100.221	98.4522	134.324	99.1386	98.2583	100.036	104.322	95.6724		-59.2	93.6898	100.37	100.022	99.7615	95.9433	96.4441	100.632	98.7173	99.5547	98.0274	95.1132	96.1378	98.8283	99.3044	92.9868	80.3563
-59.1	96.127	98.028	100.443	95.557	99.2321	93.4024	100.053	98.9499	100.512	98.5911	132.069	98.8233	100.6	100.14	105.057	96.4987		-59.1	93.6898	100.17	99.5098	99.5603	95.9995	96.8314	100.42	98.6606	99.5838	98.109	94.382	96.8535	98.6544	99.5501	92.7922	87.4063
-59	96.099	98.4962	103.172	96.1491	99.5698	93.1715	99.9404	99.8256	100.162	98.3411	131.575	98.4111	100.096	100.244	105.333	97.8147		-59	93.5457	100.245	99.132	98.3191	96.1399	97.251	100.074	99.0287	99.031	97.5652	94.7037	96.8766	99.4081	99.515	92.5489	87.3011
-58.9	95.8476	98.8343	102.975	96.6754	99.598	93.3034	99.9967	100.345	100.133	98.5355	132.471	98.9931	98.4065	100.382	104.873	95.4275		-58.9	93.5457	100.145	99.3749	96.9103	96.2522	96.9282	100.101	99.1985	98.8274	97.4836	95.0547	97.3845	99.698	99.2693	92.2083	86.4943
-58.8	95.9593	99.3285	100.246	95.9517	99.7668	93.4684	100.11	99.2783	100.046	99.0632	130.772	99.4296	97.9619	100.14	105.195	95.3969		-58.8	94.0356	100.145	99.7796	96.5077	96.2522	96.7023	100.473	99.3401	98.8274	97.7555	95.5811	96.5303	98.7993	99.1991	91.7217	85.5473
-58.7	96.099	102.033	100.359	95.0636	100.189	93.3364	100.307	97.8553	99.6956	99.7575	127.591	99.2841	99.1178	100.001	105.149	95.9172		-58.7	93.7474	100.32	100.076	95.7362	96.2522	96.7023	100.473	99.2268	98.9729	97.8915	95.0547	96.4841	99.0892	99.5501	91.2838	85.6876
-58.6	96.1549	101.617	103.004	94.4386	100.245	93.6334	100.476	96.5418	99.4623	100.507	130.092	99.5994	100.274	99.9317	104.552	96.4987		-58.6	93.4881	99.8954	100.157	94.7634	96.7578	96.2181	100.154	98.7456	99.2056	97.8915	94.5282	96.2301	98.7703	99.2342	90.7972	86.5996
-58.5	97.0768	101.149	103.004	94.5702	100.105	93.6334	100.758	97.1438	99.6373	100.646	129.722	99.5509	100.57	99.5505	105.195	95.9478		-58.5	93.7186	99.5705	100.076	93.69	97.5723	95.8954	100.154	98.604	99.4965	97.9458	94.9084	95.2373	99.2342	99.0586	90.5539	86.8802
-58.4	98.1383	101.513	101.962	94.5044	100.245	93.3694	101.209	98.9499	99.9581	100.091	127.93	98.9203	100.6	99.8624	105.425	95.9478		-58.4	94.4391	99.8204	100.13	93.0862	97.6285	96.1536	100.26	99.4533	100.049	98.2722	94.9962	95.422	101.003	98.8831	90.6999	86.0734
-58.3	97.3561	100.967	101.906	94.4386	100.47	93.5674	101.294	102.097	99.7831	100.091	134.633	98.8233	99.9478	100.244	104.782	96.9578		-58.3	97.9261	99.9953	99.9415	92.8849	97.5161	96.1536	100.154	99.7647	101.417	98.4081	95.6689	96.4148	99.5531	98.3215	90.6512	87.0205
-58.2	96.3784	99.5365	102.553	94.8005	100.639	93.6663	101.575	103.356	99.9581	100.257	136.208	98.1686	100.718	100.244	104.46	96.4681		-58.2	100.145	99.9453	99.3749	91.4425	97.5161	96.2181	100.154	99.4816	99.9911	98.4897	95.7566	94.5909	98.9443	98.6023	90.7972	88.7742
-58.1	96.4622	99.3024	103.594	93.8794	100.724	93.8313	101.857	102.343	100.133	100.23	129.228	98.2413	101.311	100.001	104.138	95.7336		-58.1	99.8858	99.6204	98.7813	89.8659	97.4599	96.6377	100.446	99.3967	103.773	98.7344	93.6508	95.5606	99.9009	98.9884	91.819	90.0369
-58	96.4343	99.0684	103.454	93.8794	100.752	93.6334	101.632	103.082	99.7248	100.063	131.544	98.7748	101.904	100.105	102.668	95.6417		-58	99.3959	99.8454	98.9432	90.2013	97.8812	96.9928	100.101	98.8871	103.22	98.8704	94.1773	96.3686	99.9589	98.3917	92.7435	91.9309
-57.9	96.2946	97.8459	101.372	94.8005	100.864	94.9201	101.632	103.547	99.754	100.035	136.795	98.8233	101.282	100.382	101.611	95.8866		-57.9	99.5112	100.12	99.9955	90.4362	98.1059	97.1219	99.8354	98.3775	102.959	98.9791	96.3416	95.3989	99.3791	98.146	93.3274	93.2638
-57.8	96.1828	96.4415	101.428	94.9649	100.611	94.4912	101.463	103.766	99.9873	99.7297	136.115	99.0901	101.578	100.209	100.921	96.3763		-57.8	99.9723	99.8954	99.0511	90.8722	98.0217	97.4769	100.154	98.0095	103.337	98.9248	96.634	95.7914	99.2631	98.1811	93.7654	93.2988
-57.7	96.6298	95.4011	101.681	94.6031	100.33	94.6561	101.265	104.395	99.9873	99.452	132.131	98.8961	101.608	99.7584	99.1748	96.3151		-57.7	100.26	99.7704	98.5924	92.5495	97.151	98.4452	100.287	98.4059	104.326	98.68	94.5867	94.3831	99.2631	98.2162	93.6194	93.4742
-57.6	96.7695	94.4908	101.484	93.9781	100.273	93.8643	101.181	104.806	99.7831	99.6464	131.729	98.7021	101.548	99.7238	96.831	95.8254		-57.6	100.289	99.6454	99.3479	93.7235	96.7297	98.7357	100.473	98.604	97.0237	98.5985	93.2998	93.6674	97.9296	97.9705	93.0355	95.0175
-57.5	96.4901	93.9186	101.315	94.7676	100.273	93.2044	101.096	104.669	99.8123	99.7575	133.274	99.1386	101.726	99.2385	94.3493	94.7848		-57.5	100.577	99.4705	99.6447	93.69	97.1229	98.3807	100.314	98.4625	100.457	98.4353	95.4641	95.4913	98.1035	97.5843	92.5489	96.7712
-57.4	96.7415	94.2307	100.499	95.4254	100.273	93.6993	101.153	103.985	99.929	99.7575	132.903	98.5808	102.082	99.4118	93.66	96.009		-57.4	100.635	99.4955	99.8875	93.6564	97.0948	98.4452	100.128	98.9721	100.835	98.3265	95.5519	95.0065	99.5531	98.497	92.1596	97.1921
-57.3	96.9371	95.8432	101.962	95.7873	100.02	93.9633	101.181	104.341	99.7248	100.007	131.668	98.4111	101.489	100.14	93.66	97.4169		-57.3	100.635	99.6704	99.9415	94.0925	96.7859	98.4452	100.26	99.7081	99.9038	98.4625	93.7093	95.5375	99.3791	99.5501	92.0136	97.578
-57.2	96.7974	95.6092	103.848	95.9517	99.1758	94.1942	101.463	104.286	99.8998	100.257	129.969	99.0173	100.63	100.556	92.3732	97.2026		-57.2	100.808	99.9453	99.9145	94.7634	96.7297	97.9288	100.446	99.9912	99.6711	98.0274	95.1424	95.9761	97.9006	99.4799	92.1596	98.3145
-57.1	97.3841	94.6988	103.622	95.7544	100.808	93.9963	101.688	104.478	100.221	100.202	128.919	98.5566	101.044	100.174	92.2813	97.4475		-57.1	100.866	100.395	100.211	94.9311	97.2353	95.734	100.659	99.5099	99.3802	97.9458	96.7218	92.0512	97.5817	99.1991	92.6462	98.9108
-57	97.4958	94.6988	103.144	95.5241	100.273	93.9303	101.604	105.052	100.133	100.007	129.382	98.0473	100.867	99.8624	93.5681	97.4781		-57	100.981	100.32	99.6717	94.9982	97.0667	96.7991	100.739	99.6515	99.0601	97.8915	95.7859	92.9285	100.046	99.8309	93.4734	99.6474
-56.9	96.7136	94.8809	102.638	95.3925	99.9638	94.2272	101.716	105.134	99.8998	100.174	130.648	98.6778	100.126	99.8971	95.774	97.2944		-56.9	101.067	99.6454	99.2939	95.5685	96.3646	96.4763	100.659	99.425	99.5838	97.7011	95.1717	93.2749	99.2052	99.9362	94.0087	100.209
-56.8	96.6298	95.6872	102.778	95.6557	100.076	94.6891	101.688	105.736	100.162	100.202	130.741	99.0416	99.5921	99.2732	98.945	97.1108		-56.8	101.183	99.6204	98.4305	96.1052	96.2241	96.9605	100.925	98.8871	99.7002	97.9458	95.7274	92.6053	98.8573	99.7958	94.5439	100.173
-56.7	96.965	96.4935	103.397	95.8202	100.273	94.0953	101.688	105.791	100.425	100.174	130.679	99.0173	99.681	98.9959	101.013	97.019		-56.7	101.183	99.9953	98.8352	96.5413	96.814	97.7352	100.765	99.3118	99.6711	97.8915	95.5226	92.9055	99.2921	99.9362	95.4198	99.8929
-56.6	97.0209	96.6755	102.075	95.9517	100.696	93.8643	101.632	105.435	100.162	100.257	130.154	99.0901	99.1178	99.1692	102.622	97.4781		-56.6	101.24	99.9703	99.8606	96.1052	97.6285	97.5092	100.526	99.5383	99.9038	97.7555	93.7678	92.9285	98.5964	99.6554	96.1983	99.4018
-56.5	96.7136	96.9356	99.3178	95.2281	100.696	94.1282	101.294	104.532	100.337	100.452	129.413	99.1143	99.0586	99.1692	103.77	97.9678		-56.5	101.327	99.8454	99.9685	95.1995	97.6004	97.4124	100.739	99.7364	100.02	97.7283	95.2594	95.0065	99.9299	99.7607	96.8795	98.9809
-56.4	97.0209	96.9616	103.538	95.2281	100.273	93.8973	101.124	104.532	100.483	100.618	130.741	99.0658	99.3253	99.7238	104.965	98.3656		-56.4	101.24	99.8704	99.9685	95.5014	97.2633	97.9611	100.579	100.104	100.224	97.7555	96.5756	93.829	100.887	100.077	97.6581	97.7183
-56.3	97.5237	97.2477	103.538	95.886	99.795	93.7653	101.406	105.709	99.929	100.257	131.945	98.7263	99.5624	99.9664	105.195	98.7941		-56.3	101.067	99.8704	99.4288	96.1052	97.0948	98.1548	100.632	99.8214	100.369	97.6739	103.332	91.0353	100.394	99.4097	98.5339	97.0869
-56.2	98.1942	97.6119	98.4174	95.5241	99.0632	94.3262	101.237	105.846	99.5206	100.257	132.687	98.4353	98.525	99.9317	105.747	98.335		-56.2	100.952	99.4955	99.4019	96.6084	97.3476	98.0902	100.526	99.6798	101.824	97.9458	97.1605	90.7352	100.017	99.2342	99.1665	97.6832
-56.1	98.5294	97.3518	98.4174	94.636	98.4441	94.7551	101.096	104.313	99.4914	100.507	133.243	98.7263	99.355	100.14	106.39	98.3962		-56.1	100.779	98.7707	99.8336	96.6754	97.5723	98.1225	99.9682	99.793	103.831	97.973	96.5756	90.2273	99.9589	100.042	99.3611	97.2272
-56	98.1663	97.1697	98.4174	94.7018	97.6279	94.2932	101.265	102.781	99.7248	100.341	132.285	99.0901	100.807	100.348	106.436	98.7329		-56	100.376	98.5957	99.2939	96.34	97.3195	98.1548	99.8088	99.4533	103.453	97.9187	95.9906	93.4827	98.9732	99.9011	99.4584	97.122
-55.9	97.6076	97.1957	102.075	94.6031	96.9525	94.0953	101.096	102.343	100.104	100.313	131.637	99.3811	99.8885	100.417	106.987	98.5493		-55.9	100.722	98.5957	99.5098	96.0716	97.0948	98.2193	99.5697	99.0853	103.017	98.1362	93.68	94.2676	98.5384	99.4448	99.3125	96.7362
-55.8	98.1383	97.1957	100.781	94.636	96.6148	94.1282	101.153	102.069	100.133	100.591	131.42	99.4296	99.9774	100.036	107.539	98.7023		-55.8	101.413	98.7707	100.103	96.0381	97.3476	98.4775	99.3041	99.2835	102.202	98.0818	92.0129	92.6746	99.3501	99.164	98.7286	97.4026
-55.7	98.8088	96.6495	100.246	95.261	96.5585	94.2932	101.096	101.823	99.929	100.702	130.772	98.8233	99.9774	100.07	107.907	98.5799		-55.7	101.528	98.7457	99.9685	95.7027	97.7689	98.3807	99.8354	99.5383	100.631	98.0546	95.4641	95.3989	99.64	99.0235	98.2906	98.525
-55.6	97.6355	95.9473	99.5991	94.5044	96.8681	94.0953	101.068	101.686	100.104	100.785	130.679	98.6536	99.7996	100.521	107.998	98.7023		-55.6	101.183	98.8207	99.6447	96.0046	97.6566	97.2833	99.9151	98.8871	100.078	98.1362	96.7803	95.5144	100.017	98.7778	97.6094	98.4548
-55.5	97.8031	95.5051	99.7117	93.9123	97.2339	94.0623	101.153	101.385	100.221	101.007	130.679	99.1386	99.9478	100.382	108.642	98.4574		-55.5	100.808	99.2705	99.6447	96.2729	97.5442	96.5086	99.7291	98.5191	99.8165	98.2722	97.219	94.6832	99.843	98.6023	96.8309	97.7533
-55.4	97.8869	95.5832	100.331	94.5044	97.1777	94.0293	101.237	100.564	100.512	100.674	131.019	99.5024	99.266	99.7584	108.274	98.3962		-55.4	100.693	99.6204	100.4	94.9982	97.488	96.2827	99.8619	98.3209	99.5838	98.3537	99.3833	94.0829	101.292	98.7076	96.0037	97.3324
-55.3	97.1047	95.7132	100.725	94.7018	97.0651	93.7983	101.378	100.455	100.6	100.48	131.884	99.4539	99.6217	99.8971	107.585	98.1514		-55.3	100.722	98.6707	100.697	94.059	97.5723	96.6377	99.8354	98.6606	100.166	98.109	100.875	96.0454	101.003	98.5672	94.9818	97.8586
-55.2	96.7415	95.3751	101.906	93.9781	97.2902	93.9963	101.153	101.577	100.396	100.73	131.266	99.1871	99.8885	100.105	107.953	98.2738		-55.2	101.096	98.9456	100.022	94.0254	97.7127	96.7991	99.5697	99.4533	99.962	98.0274	98.1549	95.3528	99.0892	98.6023	93.668	97.2974
-55.1	96.0152	95.219	102.75	94.0768	97.2339	94.2932	101.068	101.057	100.571	100.646	131.019	99.0901	98.4361	100.14	108.55	98.5187		-55.1	101.442	99.0706	99.8066	94.4615	97.9093	96.6377	99.3838	99.1419	99.9038	98.0546	95.8736	94.0368	98.4224	99.0235	92.4516	98.3496
-55	95.9873	95.5571	99.9649	94.4057	97.5435	94.7221	101.237	99.8529	100.804	100.507	132.131	99.2599	99.4439	100.313	108.182	98.4268		-55	101.269	99.2206	99.8336	94.5621	97.8251	96.4763	99.8885	99.0287	100.515	97.7555	96.4586	96.715	98.5384	99.2693	91.5757	99.2615
-54.9	96.0152	96.2594	100.106	93.9123	97.7124	94.6891	101.237	100.236	100.862	100.285	131.451	98.8233	100.6	100.174	108.642	98.5493		-54.9	100.981	99.4205	99.267	94.9647	97.8532	96.67	100.101	98.8871	100.224	95.7433	96.0783	97.3383	98.1905	99.6905	90.4079	97.8936
-54.8	95.7079	96.5715	102.356	93.9452	97.6561	94.3922	100.955	100.865	100.483	99.9241	131.204	98.6536	99.4439	100.348	109.147	98.3044		-54.8	101.211	98.8707	99.5638	96.0046	98.1621	97.1219	100.021	97.9812	100.631	96.2327	95.3472	97.4538	97.8136	100.533	88.4616	97.8586
-54.7	95.7359	96.4154	101.766	94.307	97.6842	94.4582	100.814	102.015	100.454	99.6186	131.915	99.6721	99.0586	100.209	108.366	97.6005		-54.7	101.644	98.4958	99.7526	96.7425	97.8812	96.8959	100.181	97.6132	100.544	97.2117	94.6745	96.9458	98.1035	99.7607	86.7098	98.9108
-54.6	95.9593	96.5195	99.8523	94.8005	97.825	94.5242	100.871	104.094	100.629	99.3409	131.729	99.5751	99.355	99.8278	108.504	97.4781		-54.6	101.5	98.4208	99.9415	96.6084	97.7408	97.0573	99.8885	98.6606	99.7874	98.0818	94.2357	95.1681	98.3065	99.7958	85.542	99.1914
-54.5	95.9035	96.6755	100.274	94.7018	97.8812	94.5572	100.758	106.229	100.483	99.2021	130.741	99.0658	99.0289	99.8278	108.918	98.2126		-54.5	101.269	98.4458	100.076	96.1052	97.9655	97.606	99.4103	99.5949	99.2347	97.9187	95.1717	94.9372	98.2195	100.252	84.6175	99.4018
-54.4	96.0432	96.7276	100.753	94.6031	97.7124	94.5572	100.955	101.686	100.658	99.1465	131.328	98.5808	99.2364	100.209	108.964	98.2738		-54.4	101.298	98.5957	98.7543	94.7299	98.1621	97.6383	99.065	99.3118	98.9147	97.8371	95.1717	94.2907	98.9443	99.7256	83.2064	99.6474
-54.3	96.3504	96.6495	99.993	94.5702	97.7124	94.2932	101.294	99.935	100.716	98.3134	132.44	98.5808	99.5624	100.174	108.274	97.2332		-54.3	101.5	98.5707	98.9162	93.6229	98.4149	97.7352	99.065	98.8022	98.8565	97.4292	95.1717	94.4523	100.365	99.6203	81.3574	99.2265
-54.2	96.4901	96.4154	99.3178	94.6031	97.3184	94.4912	101.322	99.2783	100.571	99.6186	130.679	99.4054	99.5921	99.9317	107.769	96.866		-54.2	101.673	98.8457	99.3749	93.4552	98.4149	97.8643	98.8259	98.0095	99.0601	96.5862	95.1717	96.2763	101.495	99.1991	79.0704	98.8757
-54.1	97.1326	96.4675	99.374	94.8991	96.8399	94.4582	101.181	99.7708	100.25	99.5631	129.938	99.4296	100.718	100.174	107.907	97.1108		-54.1	101.644	99.1706	99.7796	93.9583	98.2464	98.1225	98.693	97.9529	99.322	96.6134	96.8095	97.7077	101.901	99.0586	76.5402	99.1212
-54	97.3003	96.7015	99.8523	94.8005	96.6992	94.0953	101.181	100.236	100.133	99.0354	132.254	99.5994	101.074	100.521	108.136	95.6724		-54	101.528	99.0456	99.6717	94.059	98.3587	98.1225	99.065	98.2926	98.8856	97.3476	97.0728	97.4307	100.017	99.7607	74.7398	99.016
-53.9	96.9371	96.9616	99.9368	94.1097	96.4178	94.1942	101.209	100.646	100.366	99.2021	132.965	99.6721	100.244	101.561	108.412	96.1008		-53.9	101.183	98.6457	99.9685	94.0925	98.6115	97.9611	100.154	98.2926	98.8565	97.7555	97.336	96.6457	99.5241	100.077	73.8153	98.9108
-53.8	96.8812	96.9356	100.134	94.3399	96.1927	94.3922	101.04	100.482	100.396	99.3687	129.783	98.7021	99.1771	101.076	107.309	95.8254		-53.8	101.01	98.8457	100.103	94.3273	98.78	97.7352	100.048	98.3775	99.0892	96.4503	96.9265	94.9372	99.9589	99.9362	73.4747	98.8406
-53.7	96.3504	97.3258	99.993	94.8005	96.4178	94.7881	100.983	100.373	100.191	99.702	130.401	98.6536	99.1771	100.14	107.079	95.8866		-53.7	101.154	99.2206	99.5098	94.6963	98.7519	97.8965	99.7823	97.868	99.322	95.8521	98.8276	94.9603	100.684	100.147	73.572	98.6653
-53.6	96.0711	97.6119	99.3459	94.5373	96.6148	94.8541	100.955	100.619	99.929	99.8686	131.204	99.2599	100.215	100.382	107.493	96.6211		-53.6	101.096	99.2455	100.4	95.4678	98.7519	98.2193	99.5963	98.1228	99.6129	95.7977	100.29	99.9242	100.075	100.287	73.8153	98.7705
-53.5	96.7695	97.5078	100.696	94.7676	96.2771	95.118	100.955	99.9897	99.5789	99.6186	130.556	99.0901	100.422	100.14	107.079	96.2845		-53.5	100.952	98.8457	100.886	95.3001	98.8081	98.5744	99.4635	98.4342	99.6129	96.6134	100.524	99.4855	98.7123	100.322	74.2532	98.4899
-53.4	97.3561	97.7679	100.387	94.9978	96.3052	95.9428	101.096	100.017	99.5789	99.4242	131.266	98.9931	100.452	100.244	107.171	96.6823		-53.4	100.577	98.9456	100.211	94.9311	98.8643	98.8649	99.7557	97.8397	99.9329	97.6195	100.085	96.738	98.7123	99.5852	74.9344	98.2444
-53.3	97.3003	97.6899	98.6144	94.7676	97.0088	96.1408	101.124	100.619	99.754	99.2298	130.926	99.1629	101.015	100.382	106.85	97.4475		-53.3	100.405	99.3455	99.3749	94.8976	98.8362	98.8003	100.101	98.5474	99.9038	97.9187	100.056	97.3383	99.4951	99.5852	75.6157	98.6653
-53.2	97.0209	97.1957	98.6144	94.3728	97.2621	95.7779	100.899	100.674	100.279	98.8966	131.668	99.4054	100.363	99.8971	106.574	97.6923		-53.2	100.52	99.1456	99.4288	94.8976	98.8643	98.8003	99.7026	99.3684	99.5547	97.6195	100.261	99.093	99.4081	99.7256	75.3237	98.8406
-53.1	97.4399	97.1177	100.387	94.1755	97.3747	95.217	100.899	100.893	101.592	98.7855	132.749	99.4539	100.511	99.7238	107.263	97.1414		-53.1	100.088	99.1456	100.535	95.3672	99.089	99.1231	99.3838	99.057	99.2638	97.973	100.056	97.523	100.162	99.9362	74.3992	98.56
-53	97.2165	97.6379	100.19	94.1755	98.022	95.283	100.899	101.002	101.971	98.9799	132.563	98.9688	100.541	99.6545	107.723	96.6517		-53	99.6553	99.3205	100.076	95.233	99.3698	99.1231	99.7291	98.9721	99.0892	98.0274	100.056	95.8607	101.148	100.322	74.0586	97.5429
-52.9	96.8812	97.3778	100.134	94.1097	98.2752	95.5139	101.153	99.6887	101.562	98.8966	130.803	99.3569	99.7403	99.7931	107.309	96.4375		-52.9	99.223	99.3705	98.8892	94.6628	99.3698	99.0262	99.4635	99.3684	99.4674	97.7283	99.9975	98.6312	100.684	100.182	73.4747	97.2272
-52.8	97.2165	96.8056	100.837	94.9649	98.4722	95.448	101.209	99.4972	102.35	98.8966	131.513	99.3326	99.5624	100.07	107.125	96.4987		-52.8	98.7907	99.5205	98.7273	94.9311	99.089	98.768	99.065	99.1136	99.7002	98.0002	99.6173	98.1002	100.307	99.9362	72.5988	97.1921
-52.7	97.6914	97.6379	100.218	96.2149	98.81	95.151	101.012	100.428	99.6081	99.1743	133.49	99.1386	99.0289	99.6198	107.401	97.172		-52.7	98.7619	99.5455	98.5924	95.0653	99.3137	98.5744	99.1978	98.0095	99.7874	98.0274	99.4418	96.5303	100.278	99.515	71.577	96.3503
-52.6	97.6634	99.4325	101.034	96.182	98.1908	94.9861	100.955	100.127	97.683	99.452	133.119	99.5024	99.8589	99.6545	108.182	96.8048		-52.6	98.9924	99.3955	98.5924	95.1324	99.5383	98.8003	99.2509	97.6981	99.9329	98.109	99.5881	98.562	98.7993	100.428	70.6038	95.719
-52.5	97.2165	100.161	101.344	96.3794	97.7687	95.382	100.955	99.634	96.1955	99.6186	132.378	99.2356	100.511	100.382	108.504	96.6211		-52.5	98.9348	99.0706	99.3749	94.864	99.3137	98.6389	98.7462	98.236	100.049	98.5169	99.3833	96.8997	99.0602	100.042	70.0686	95.4384
-52.4	97.1606	97.5078	99.8805	96.3794	97.8531	95.415	100.927	100.482	95.2621	99.702	131.853	99.6236	100.333	100.625	108.734	97.6311		-52.4	99.0213	98.8207	100.049	94.6628	99.0328	97.8643	98.7462	98.2926	100.049	98.8976	99.3833	94.7987	101.003	99.2342	69.8253	95.6488
-52.3	97.2723	97.1437	100.077	96.0504	97.9094	95.184	100.842	100.619	94.8246	99.5909	131.142	99.8176	99.6514	100.486	109.01	98.0902		-52.3	99.3094	98.9956	100.13	95.0318	99.117	101.253	98.7462	97.9529	99.9911	99.1695	99.3541	94.8448	100.945	99.2693	70.4578	95.8944
-52.2	97.1885	97.4298	100.584	95.2939	98.6692	95.085	100.955	99.7161	94.5621	99.7297	129.814	99.0416	98.7029	100.382	108.642	98.0596		-52.2	99.3094	99.1456	98.9701	95.1659	99.2294	97.251	98.8524	98.236	100.573	99.3055	99.1201	95.5144	101.321	100.077	71.7716	96.1399
-52.1	97.0209	98.2621	100.303	95.2939	98.9507	95.217	100.673	99.9077	94.5037	99.9519	128.826	99.1629	99.0586	99.9317	108.734	98.0902		-52.1	99.2518	99.0206	98.5654	95.8033	99.2013	96.9928	98.8524	99.0287	100.049	99.3326	99.0031	95.2373	100.046	100.673	72.9394	96.3503
-52	96.8533	98.2881	99.3178	95.2281	98.8381	95.316	100.448	100.345	94.5037	100.285	130.154	99.3569	99.266	99.9664	109.377	97.6923		-52	99.3094	98.8957	99.5638	96.2058	100.971	97.3801	98.8524	99.0287	99.002	99.2511	99.0324	95.9069	100.104	100.112	74.1072	96.7712
-51.9	96.7695	98.002	99.3178	95.557	98.7255	95.118	100.758	99.8803	94.3579	100.646	129.969	98.6778	99.4142	100.036	108.458	97.2638		-51.9	98.906	98.8707	99.5907	95.8368	99.2856	98.5744	99.065	98.4059	99.5547	99.1695	99.2078	96.3686	100.249	100.533	75.3724	96.5608
-51.8	96.993	97.976	99.5991	95.4912	97.8812	95.217	100.758	99.6614	94.2996	100.702	128.239	98.9203	101.104	99.9317	107.861	97.172		-51.8	98.4737	98.9956	99.0241	95.8033	98.3025	99.6395	99.065	97.5566	99.7293	99.1695	99.3248	96.5303	99.1182	100.638	76.9781	96.0347
-51.7	96.8812	97.4558	99.6554	95.0307	96.9525	95.4809	100.532	99.7161	94.8829	100.563	129.691	99.8661	101.993	99.8971	107.585	97.325		-51.7	98.5313	98.8457	98.8622	96.1052	98.1621	99.5427	98.879	96.962	99.1474	99.3055	99.2371	96.1839	99.2921	100.217	78.5352	95.719
-51.6	96.9371	96.7796	99.374	95.4583	96.7555	95.316	100.702	99.1688	94.9704	100.618	130.432	99.9146	100.867	99.7584	106.16	97.2638		-51.6	98.6178	98.6207	99.3209	96.709	98.5272	98.9294	98.9056	97.0187	99.2347	99.3326	99.0908	96.0454	98.8863	100.077	79.849	95.7541
-51.5	97.4958	96.1814	99.7679	96.6425	96.8118	95.217	100.899	99.5793	94.6787	101.507	128.733	99.6964	100.007	100.036	104.322	97.0802		-51.5	98.4161	98.4458	99.4019	96.6419	98.2745	98.768	98.7196	97.4433	99.322	99.3326	99.6466	96.5764	98.1035	99.866	80.8708	95.9294
-51.4	98.2501	96.5195	99.9368	97.6293	96.7274	95.382	100.786	99.935	94.9704	98.3134	128.177	99.6479	100.6	100.521	102.576	96.1926		-51.4	98.272	98.3208	99.6987	96.2729	98.1621	98.9617	98.8259	97.7264	99.7293	99.4142	99.822	95.9069	99.698	100.042	81.6007	95.7541
-51.3	98.5574	97.1957	100.556	97.3333	96.6429	95.415	100.871	99.9624	95.7288	99.4242	128.672	99.3811	101.4	100.105	100.002	95.2439		-51.3	98.5313	98.8457	100.211	96.5748	98.2745	98.6066	99.1181	97.6698	99.9329	99.1151	99.7343	97.523	99.9299	101.095	81.9413	96.0347
-51.2	98.4177	97.1957	101.203	96.0175	96.6429	95.6129	101.04	100.017	96.7788	100.119	128.672	99.8419	102.556	99.7584	97.5203	96.6517		-51.2	98.272	98.8207	99.8606	96.9103	98.1059	98.3807	99.2244	97.0187	99.6711	98.816	99.7343	98.839	98.1905	100.849	81.552	96.3854
-51.1	98.3898	97.0137	99.993	96.1491	96.7837	96.8666	100.927	99.7982	97.3622	100.507	127.498	100.06	101.074	99.8971	95.3144	97.6923		-51.1	97.465	98.7707	98.9432	97.5812	97.797	98.5744	99.4103	96.2543	99.322	99.0335	99.6466	96.6457	99.8719	100.393	80.1409	96.1048
-51	98.5294	97.2477	100.246	95.261	97.2621	96.8666	100.617	100.674	96.808	100.507	127.405	99.7934	100.807	99.8971	92.3732	97.6311		-51	97.6956	99.2955	98.6194	97.816	97.5442	98.8971	99.5166	96.594	99.031	99.1967	99.6758	97.6154	100.22	100.112	78.6325	96.8063
-50.9	98.7809	96.9096	102.497	94.636	97.3465	95.6789	100.589	100.865	95.933	100.535	130.061	99.7206	101.282	99.7238	89.5239	97.8453		-50.9	97.8973	99.0456	99.159	97.447	97.6285	99.1231	99.5697	96.7072	98.8565	99.0063	99.7928	98.7236	98.2775	99.7958	77.562	96.8765
-50.8	98.9485	96.4415	103.172	95.1952	97.0932	95.4809	100.927	99.6066	95.6121	100.535	129.073	99.9631	99.8885	99.7931	88.329	97.7535		-50.8	97.3786	98.9206	98.8892	97.5812	97.797	99.0585	99.676	96.7639	98.8856	99.0607	99.939	96.7611	97.8426	100.112	76.9294	96.1399
-50.7	98.8647	96.8056	103.876	94.4715	97.3747	95.415	101.012	99.1688	95.8163	100.23	127.343	99.7206	100.63	100.036	87.3639	97.7535		-50.7	97.2057	98.7957	98.0797	98.252	97.9655	98.5098	100.128	97.0753	98.9729	99.0879	99.5296	98.2618	98.3934	100.287	76.4915	96.0697
-50.6	99.0881	97.3778	102.469	93.1558	97.825	95.382	100.758	99.6614	95.8163	99.9519	128.61	99.3811	101.133	99.3772	85.3418	98.4574		-50.6	97.4362	98.8457	98.4305	98.5539	98.134	98.413	100.314	97.6981	98.8274	98.816	99.1201	99.8549	99.5531	100.287	76.1996	96.4556
-50.5	99.3396	97.8199	101.09	93.6163	97.7124	95.184	100.166	99.9897	95.4079	99.702	129.753	100.012	100.303	99.0999	83.7793	98.3656		-50.5	97.5803	99.1206	98.2416	98.2185	97.9655	98.4775	100.154	97.6981	98.711	98.5713	98.8861	100.178	100.162	100.217	76.3942	96.4556
-50.4	99.144	98.3661	100.499	95.1952	97.4591	95.448	99.8558	99.935	95.0288	99.6742	131.081	99.7449	100.6	99.7931	83.5035	96.8966		-50.4	96.7734	98.7457	98.0258	98.252	97.8532	98.2839	100.128	97.2735	98.2455	98.3809	98.9739	99.9934	100.046	100.112	76.6861	96.2802
-50.3	99.3675	98.4441	99.6554	94.9978	97.4872	98.7802	99.8276	100.099	95.2913	99.813	131.42	99.4539	100.6	99.6198	83.6414	95.856		-50.3	96.6869	98.6707	97.9718	98.8558	97.7408	98.413	100.34	97.4999	98.6237	98.6257	98.7984	97.5692	99.9009	100.006	76.2969	95.9645
-50.2	99.7027	98.8603	98.5863	94.6689	98.0782	99.902	99.743	100.099	95.3788	99.5076	130.185	99.7206	100.274	99.0999	84.7444	95.5193		-50.2	96.7734	98.7707	98.8892	98.8223	97.488	98.4452	100.446	96.9054	98.6819	98.245	98.2134	97.8924	99.9299	100.217	75.3724	95.6138
-50.1	99.5072	98.6522	98.8113	94.932	98.3315	98.9122	99.7994	99.5245	95.3496	99.1743	130.617	100.206	101.222	99.8971	87.5018	95.3969		-50.1	96.4564	98.3708	99.5368	98.4533	97.2072	98.1548	100.314	97.0753	98.2455	97.8371	98.6814	97.523	97.6107	100.287	74.4478	96.1399
-50	99.4234	98.9643	98.8113	94.8991	98.0782	99.4401	99.6021	99.7435	95.2621	99.2021	131.668	100.133	101.43	99.7931	89.5239	95.7642		-50	96.3988	98.4458	98.5115	98.3527	97.2914	97.7029	100.234	97.5282	98.1583	97.6467	98.7399	96.0454	97.2628	99.8309	73.7666	95.9294
-49.9	99.6189	99.3805	100.95	93.9781	98.2752	99.836	99.4893	100.154	95.6705	99.2576	131.42	99.1143	100.452	99.4811	90.5349	96.4681		-49.9	95.5918	98.7457	98.7003	98.1179	97.5723	97.606	100.021	97.8113	98.1292	97.5108	98.7984	98.6543	99.3791	99.9713	72.8908	95.6488
-49.8	99.6189	98.7563	101.569	93.5834	97.9938	99.968	99.6584	99.7161	95.4663	99.2854	132.594	99.2841	100.007	99.7238	92.1434	97.2944		-49.8	95.3901	98.8707	97.9448	98.1179	97.4319	97.7674	99.9416	98.1794	98.6237	97.7011	98.7691	97.9386	98.9443	99.515	72.3555	96.3153
-49.7	99.6469	98.9643	100.528	93.5505	98.0501	100.001	99.743	99.4698	95.1163	99.3965	131.698	100.036	99.0586	100.07	93.7978	95.6111		-49.7	95.3613	98.4708	98.7543	97.9166	97.1229	97.9288	99.9151	98.8588	98.8274	97.5108	98.4474	97.8232	98.8283	99.5852	72.2095	96.7362
-49.6	99.9262	99.1204	102.159	93.5505	98.5567	99.935	99.743	99.1962	95.4371	99.5076	129.814	100.642	99.7403	100.278	95.4523	97.019		-49.6	95.563	98.1709	99.186	97.2122	97.2633	97.7674	99.6494	98.6323	98.7401	97.4836	99.1493	99.5086	99.2052	100.287	72.1122	96.7712
-49.5	99.9262	98.9643	102.356	93.7478	98.5848	99.1761	99.8276	98.9499	95.5246	99.3965	128.023	100.424	101.489	100.244	100.14	97.6923		-49.5	96.0241	98.1209	98.1337	96.1052	97.2353	97.6706	99.49	97.6981	98.6528	97.6195	99.3833	97.0151	100.017	100.322	70.1172	97.2623
-49.4	99.7865	99.2504	100.584	94.4386	98.1064	99.1431	99.9122	99.935	95.758	99.4242	128.394	99.5751	101.578	100.694	104.644	96.0396		-49.4	95.8512	98.1459	98.6464	95.0653	97.2072	98.3807	99.7557	97.8113	98.5947	97.5108	99.7635	96.8766	100.365	100.533	70.8958	97.0168
-49.3	99.8983	99.4065	100.218	94.4386	97.7968	99.671	99.5457	100.592	95.933	99.3687	131.976	99.0416	102.378	100.452	105.333	94.2951		-49.3	95.563	98.6457	98.5654	94.3944	97.3476	98.413	100.101	97.3301	98.3619	97.5108	100.144	98.2157	99.698	100.112	71.0904	96.4556
-49.2	100.066	99.0684	100.246	94.4386	98.1064	99.3741	99.3483	100.51	95.758	98.8966	132.749	98.7748	101.637	99.8278	106.482	94.9378		-49.2	94.9002	98.7957	98.6194	93.8242	97.3757	98.1548	99.9948	97.0753	98.5074	97.4564	99.6758	97.0382	97.7846	99.9713	70.5551	97.2974
-49.1	99.9821	98.5222	101.231	96.0833	98.3878	97.8234	99.1792	99.6887	95.7288	98.7577	131.698	99.0173	101.489	99.8971	107.677	95.9478		-49.1	95.1595	98.6957	98.4575	93.1868	97.4599	98.3807	99.9948	97.5282	98.5947	97.4292	99.7343	96.0916	99.1762	100.393	71.6256	97.1921
-49	99.8145	98.2621	100.781	96.3136	99.0914	98.2523	98.8409	98.7583	96.1371	98.9521	130.988	99.2114	101.489	100.14	108.274	95.9784		-49	96.0241	98.7207	98.7543	92.1805	97.7127	98.0256	100.234	97.7264	98.2746	97.6195	99.6173	95.9992	100.829	100.779	73.1341	97.0168
-48.9	99.9262	98.7563	101.569	96.0833	99.4854	100.397	99.0382	99.1141	96.0205	98.8688	129.042	99.8904	99.1475	100.244	108.918	95.4887		-48.9	95.5054	98.6457	99.6177	91.4089	97.8532	97.8643	100.074	97.3867	98.391	97.7283	99.4418	96.207	99.0602	101.059	74.1072	97.4026
-48.8	99.8983	98.9123	101.766	96.0175	99.2321	100.364	99.2074	99.0594	95.5246	98.9799	128.641	99.8904	99.7699	100.348	109.699	95.2439		-48.8	95.1019	98.6457	98.5654	91.1741	98.134	98.1548	99.8619	96.962	98.711	97.5652	99.8805	96.6919	99.814	100.533	74.3992	97.4026
-48.7	99.8424	98.9903	100.612	95.5241	98.81	100.1	99.0946	98.3752	95.6705	98.8966	130.247	99.4539	100.066	100.66	110.204	95.5193		-48.7	95.1307	98.8207	97.756	91.4089	98.3025	98.5098	99.7557	96.9903	98.6237	97.6739	99.0908	96.8073	99.4081	100.112	74.8371	97.122
-48.6	100.066	99.0424	101.006	94.2742	97.6842	100.694	99.2356	98.731	96.3121	98.8966	129.289	99.3569	99.2364	100.833	110.756	95.856		-48.6	95.3036	98.9206	98.7003	91.6102	98.2464	98.768	99.7823	97.1885	98.5947	98.3809	97.9209	96.7611	100.626	100.568	76.0049	96.8063
-48.5	100.094	99.3805	102.497	94.2742	96.7274	100.397	99.3765	99.1414	96.1955	99.0632	128.95	98.8476	99.355	100.833	111.491	96.009		-48.5	95.7359	98.6707	98.9432	91.5431	98.3306	98.4775	99.6229	97.7547	98.9729	98.5169	96.868	97.0382	100.597	100.217	77.0268	97.8586
-48.4	99.7307	99.1464	101.878	95.557	96.6711	99.704	99.4047	99.1141	96.633	98.9521	129.783	98.7991	99.4735	100.729	111.629	95.7948		-48.4	95.9088	98.0959	98.9971	92.2476	97.9655	98.5744	99.4103	98.4059	98.9438	97.973	96.4001	95.7914	97.6397	99.7607	76.8321	95.719
-48.3	99.0043	98.6262	102.328	95.6886	96.9807	99.968	99.2919	100.072	97.0413	99.0354	129.228	99.0416	99.7996	100.452	111.767	95.9478		-48.3	96.2835	98.1459	99.4558	92.6501	97.5161	98.8971	99.9948	98.0944	98.6819	97.6195	96.6048	97.1767	97.5817	99.5852	76.1022	95.7541
-48.2	98.5574	99.1204	101.625	95.1294	96.8118	100.166	99.0946	100.893	96.2246	98.9243	130.185	99.7206	99.355	100.486	112.41	96.2845		-48.2	95.4766	98.5707	98.9701	93.0526	97.488	98.7357	99.9682	97.6981	98.6528	98.6528	96.4878	98.3773	99.4661	99.5852	77.2214	96.5257
-48.1	98.9764	99.1984	101.54	95.9517	96.5304	99.935	99.2356	100.127	95.7871	98.9799	130.803	100.472	98.9696	100.972	112.594	96.4375		-48.1	94.0933	98.5208	98.6733	93.9583	97.3195	98.4775	99.4103	97.4999	99.5256	98.6528	96.8388	99.1161	98.5674	99.5852	77.9999	97.3324
-48	98.2221	99.1984	102.666	96.5109	96.8118	100.034	99.3765	98.9773	96.283	99.3409	130.556	99.4054	100.185	100.59	112.456	96.7741		-48	93.8051	98.5458	98.5384	94.2938	97.2072	98.8326	99.6494	97.1602	99.642	94.9003	96.0491	99.878	97.4947	99.5501	79.9463	97.7884
-47.9	97.3003	99.0684	102.469	96.6754	97.2058	100.232	98.8691	99.1688	96.3705	99.3131	132.193	98.8476	99.5624	100.209	112.089	95.9478		-47.9	93.9203	98.5707	98.7813	94.5286	97.2914	98.8326	100.048	97.1885	99.8456	95.6073	95.6104	98.5851	99.1762	99.7607	82.1846	95.8242
-47.8	96.965	98.9123	99.0083	96.4123	97.2621	99.4401	98.5026	99.7435	95.7288	99.2576	132.378	98.6778	98.8807	100.382	112.089	95.6724		-47.8	93.978	98.7707	99.267	95.4678	97.5442	98.6389	100.074	97.0753	100.806	96.5047	95.9906	98.5851	99.9879	100.182	82.7198	95.6488
-47.7	97.859	98.9123	102.272	96.5109	97.1777	98.7472	99.01	99.6887	95.6121	99.2576	130.895	98.7991	100.63	100.486	112.135	96.5599		-47.7	93.8051	98.7207	99.1051	95.4678	97.6004	98.4775	99.9948	97.8113	100.398	97.5108	95.8736	98.0079	100.423	99.6905	83.4984	96.5257
-47.6	98.9205	98.9383	104.467	96.9057	97.1777	98.3843	98.8973	99.8256	95.6121	99.3131	131.019	98.8718	101.637	100.59	112.135	96.6517		-47.6	94.0068	98.3208	99.4828	95.5014	97.7408	98.0579	100.393	98.604	99.6711	97.538	95.5226	96.2763	101.177	99.4097	84.7148	97.0518
-47.5	99.591	98.8083	103.257	96.807	96.9244	97.7245	98.5308	100.154	95.3788	99.5631	130.957	97.926	100.63	100.937	111.813	96.3457		-47.5	93.5457	98.7957	99.7796	96.0046	97.7127	97.8643	100.314	99.3118	99.8747	98.0274	95.2009	94.4523	99.9589	99.6554	85.7367	96.5257
-47.4	99.5631	98.5482	100.893	96.9715	96.7837	96.7347	98.7281	100.099	95.2621	100.035	131.235	98.2656	101.015	100.382	110.48	96.0702		-47.4	93.4592	99.2955	99.9415	95.9375	97.5442	97.8965	99.8088	99.9629	99.8747	98.1906	95.5519	93.575	99.1182	99.515	85.5907	96.3854
-47.3	99.7307	98.4962	101.512	97.103	96.6711	96.2068	98.9254	99.9897	95.2038	100.73	130.741	98.3868	101.282	99.9664	109.745	96.2539		-47.3	94.2373	98.8457	99.9955	95.971	97.151	97.832	100.26	100.614	99.8165	97.6467	95.8151	93.8521	99.1762	99.5852	85.3961	96.666
-47.2	99.7586	98.9383	102.469	96.2478	96.4178	97.0646	99.0664	100.373	95.8163	98.8966	130.494	97.926	100.126	100.452	109.423	96.6211		-47.2	94.0356	98.2708	99.5907	95.971	96.842	97.8965	100.42	101.265	99.322	97.0757	95.5811	95.3297	99.64	99.4799	85.542	96.7362
-47.1	99.7586	99.1724	102.891	95.3597	96.5022	98.6482	99.0946	100.455	96.1663	99.813	133.15	98.7021	100.363	100.105	109.469	96.2233		-47.1	94.3526	98.5458	99.4288	95.4678	97.1791	98.0256	100.207	100.841	98.7983	96.6406	96.0491	97.2229	102.162	99.4097	86.0773	96.5959
-47	99.8145	98.7302	103.594	96.3465	96.4459	98.2523	98.9818	99.9077	95.8746	100.424	133.335	99.1871	101.311	100.07	110.158	96.1926		-47	94.7849	99.0956	98.9701	93.8242	97.488	97.9934	100.34	100.501	98.7401	96.0968	96.1953	97.8693	100.945	100.006	86.6125	96.7712
-46.9	99.5631	98.6262	100.471	97.1359	96.2208	96.8336	98.8691	99.9624	95.6996	99.813	131.606	99.0658	99.8292	100.486	110.894	96.6517		-46.9	95.0155	99.0206	98.8622	92.0128	97.797	98.187	100.26	100.557	98.1001	95.988	96.6633	97.6616	101.234	100.077	86.7098	96.8063
-46.8	99.4792	98.9123	101.737	97.2017	96.1364	96.5037	98.8127	99.8803	95.3496	99.5076	130.926	99.3569	99.355	100.556	111.124	96.7129		-46.8	94.2085	99.1706	100.076	91.3083	98.0217	97.9611	100.128	100.671	97.8673	96.124	98.3012	98.3311	100.51	99.9713	86.5639	96.7712
-46.7	99.3954	99.5625	103.341	96.8399	96.3615	97.6585	98.6999	99.6066	95.9621	99.813	129.722	98.7263	100.185	100.417	111.583	96.7129		-46.7	93.2575	99.4455	100.373	90.7381	98.0217	97.4447	100.021	100.812	98.4201	95.9608	98.6229	98.5389	98.6833	100.182	86.7585	96.7362
-46.6	99.0602	99.2244	103.454	96.182	97.1495	98.3183	98.3334	99.7708	96.633	99.8686	129.66	98.3868	100.689	100.452	112.64	96.5905		-46.6	93.3151	99.1706	99.9415	89.6982	97.9093	97.5415	100.154	100.869	98.8565	95.8793	98.0964	99.1161	98.5094	99.515	90.9432	95.7891
-46.5	99.2558	98.7042	103.482	95.2281	97.4309	97.7574	98.2488	99.8256	96.4872	99.5631	130.278	98.8233	99.8885	100.764	113.284	96.1314		-46.5	93.8915	98.8957	98.7543	89.4969	97.9936	97.8643	99.9416	100.274	99.1765	95.8249	98.0964	99.7625	100.075	99.1991	90.9432	94.5966
-46.4	99.6748	98.7563	103.285	95.2281	97.5154	97.5595	98.559	99.4151	96.1955	99.702	131.976	99.0901	99.5624	100.868	113.421	96.4375		-46.4	95.0443	99.1456	98.6464	89.6311	98.1902	97.7029	99.6494	99.878	99.4674	96.2056	98.0379	99.8318	100.684	99.5852	96.5389	94.5966
-46.3	99.5072	99.0424	103.172	95.5899	97.9657	97.5925	98.8409	99.0046	96.0788	99.5353	133.119	98.3868	99.6514	100.625	113.238	96.3763		-46.3	96.1394	99.1456	98.7273	89.7317	97.6846	97.4447	99.8885	100.048	99.5256	96.4503	97.8917	101.563	99.9009	99.6554	97.95	94.2459
-46.2	99.2837	98.9123	102.947	94.9649	97.9094	97.6915	99.0946	99.333	96.6913	98.9521	131.05	98.023	99.9774	100.174	113.146	95.8866		-46.2	97.0616	99.1456	98.5924	89.8994	96.8982	97.0896	100.128	99.057	99.2638	96.3415	97.2775	101.61	100.481	99.1991	97.8527	95.0175
-46.1	99.0043	98.7302	102.61	95.4912	98.1627	96.8007	99.2074	99.333	97.0413	98.9521	131.822	98.8476	99.9774	100.382	112.732	96.1008		-46.1	98.2432	99.5954	99.159	90.0672	96.842	97.1219	100.287	98.4908	98.8565	96.2056	96.0198	101.194	101.959	98.9884	98.1446	95.0526
-46	98.7529	98.7563	103.735	95.261	98.2471	97.9224	99.3765	98.8678	96.2538	99.4242	131.173	99.0173	100.007	100.868	112.64	96.3457		-46	99.5112	100.67	98.4305	89.8994	97.0948	97.832	100.021	98.8305	99.4092	95.8793	95.2594	101.055	103.003	99.4448	98.8745	94.5966
-45.9	98.6691	98.4441	103.735	94.6031	98.022	99.0442	99.2356	99.4698	95.933	99.813	129.722	98.5566	102.556	100.452	113.008	96.3151		-45.9	99.7417	102.02	98.3765	89.8659	97.0387	97.9611	99.8619	99.1419	99.7002	96.4503	95.3472	100.871	101.35	98.8129	100.675	95.0876
-45.8	98.9205	98.3141	101.4	95.9517	97.9938	99.2091	99.2356	99.3056	96.7205	99.9241	130.679	98.1928	101.193	100.14	113.467	96.1926		-45.8	99.4535	102.045	98.5115	90.0672	97.4319	97.6706	99.5697	99.2835	99.2056	96.9126	95.2302	99.1392	99.611	98.8129	102.816	95.9645
-45.7	99.4234	97.7939	101.991	96.0504	97.6279	100.166	99.7148	98.8952	97.2164	99.8686	130.432	98.7991	100.333	100.729	113.375	96.5599		-45.7	99.3383	101.195	98.4035	90.6374	98.0498	97.832	98.9321	98.8022	99.031	96.4775	94.9669	98.5158	100.278	99.6554	103.108	95.9996
-45.6	99.6748	97.1437	102.553	96.1491	97.2621	100.1	100.279	99.634	97.508	99.7853	130.556	99.0416	100.926	100.521	112.824	97.0496		-45.6	99.4535	100.445	98.9162	90.6374	98.2464	98.1225	99.0384	98.3209	99.2056	96.5319	95.5226	98.2849	101.263	99.6905	103.546	95.7541
-45.5	99.3675	96.1033	102.131	95.9517	97.2058	100.001	100.42	99.6066	97.2747	99.5353	129.753	98.5808	100.363	100.07	113.008	97.2638		-45.5	99.3671	99.6954	99.159	90.5703	98.5834	98.0902	99.2244	98.1228	99.0601	96.5047	95.2009	98.6543	101.466	99.4448	104.373	95.8944
-45.4	99.2558	95.115	100.837	95.0307	97.3747	99.4071	100.25	99.0594	96.3705	99.3409	130.031	98.4596	100.659	100.625	113.467	97.172		-45.4	99.4824	99.2955	99.4828	90.5703	98.5553	98.2193	98.7993	97.9529	98.9438	96.0696	94.5867	99.9473	100.51	99.0586	104.908	96.1048
-45.3	99.6189	95.167	101.681	95.9517	97.3184	99.5061	100.673	98.7583	96.5455	99.3965	129.753	98.5808	102.675	100.625	113.697	97.2638		-45.3	99.7129	98.7457	99.213	90.1007	97.9655	98.7035	98.4539	98.1511	99.5838	96.6406	95.3764	98.9545	100.945	99.1991	105.297	96.175
-45.2	99.7027	95.011	102.328	97.0044	97.5717	100.364	100.842	98.4847	97.2164	99.7575	127.899	98.5081	102.2	100.486	114.019	97.2026		-45.2	99.6265	98.3708	98.8352	89.933	97.6846	98.413	99.0118	98.4059	100.049	96.9669	96.0491	98.2388	99.3501	99.2342	105.249	96.3153
-45.1	99.5351	94.3347	102.778	95.7873	97.825	100.001	101.012	98.8404	97.0705	99.3409	128.424	97.9745	102.319	100.209	114.754	97.2026		-45.1	99.1942	98.5707	98.7003	89.8994	97.9093	97.832	99.3306	97.8113	100.02	96.9941	95.4934	97.2229	98.2775	99.5852	105.638	96.6309
-45	99.7027	94.3867	103.454	95.0307	97.7124	99.902	101.322	99.333	97.1872	99.0354	128.27	98.0716	100.689	99.8278	115.03	97.3863		-45	99.1077	98.7457	98.5654	90.5032	97.6566	97.5738	99.1447	97.1319	100.66	97.7827	95.3179	96.5303	98.9153	100.287	105.93	96.4906
-44.9	99.591	94.7509	103.285	95.4254	97.6279	100.265	101.322	99.2783	96.633	99.5353	128.146	98.2171	100.066	100.001	115.352	97.3556		-44.9	99.3959	98.6207	98.6194	91.2412	97.9936	97.6383	99.3572	97.1319	101.213	98.0274	96.6048	97.7077	98.0456	100.533	106.125	95.1227
-44.8	99.2278	94.7509	104.663	95.1952	97.7687	100.067	101.237	99.0046	95.7871	99.452	128.672	98.3383	100.511	99.6545	115.627	97.5393		-44.8	98.9924	98.6207	100.238	91.2748	98.2464	97.3801	99.6229	97.3584	101.097	98.3537	97.102	99.1854	97.0889	100.708	106.465	93.6145
-44.7	99.4792	100.447	104.832	94.5044	98.416	100.001	101.012	98.5942	95.8163	99.5909	128.177	98.5081	100.807	99.4465	115.214	97.2944		-44.7	97.5227	98.5458	100.238	91.3419	97.6285	97.4124	99.3306	97.3018	101.242	98.1906	97.8624	98.4004	97.8716	100.568	106.125	92.5272
-44.6	99.5351	96.8316	104.917	95.5241	98.7818	100.067	100.673	98.7857	95.4079	99.9519	128.054	98.4596	101.963	99.3078	114.984	96.2845		-44.6	96.7446	98.7457	99.9145	91.9121	97.8812	98.5744	99.0118	97.4999	100.777	97.5108	97.5407	97.4538	100.626	100.393	105.687	92.0712
-44.5	99.3116	95.7652	103.819	95.8202	98.4441	100.199	100.025	99.0867	95.8455	99.5353	128.548	98.5808	102.023	99.8278	115.398	95.8254		-44.5	95.1884	99.0956	99.1051	92.4824	98.3025	98.5744	99.065	97.415	100.195	97.6739	96.2246	98.2849	101.003	99.6554	105.297	92.457
-44.4	99.9262	95.6612	103.397	95.261	98.5848	100.694	99.3201	98.7857	95.6705	99.0077	128.146	98.5566	100.63	100.244	115.214	96.7741		-44.4	94.4967	98.7457	98.6464	92.4824	98.0217	99.5427	99.1181	96.8205	100.137	97.9458	96.2246	97.8463	98.3355	99.2342	105.589	92.8078
-44.3	100.066	95.7132	103.397	95.5241	98.7255	100.826	98.9254	98.2931	95.6705	99.4242	129.845	98.3868	100.392	100.174	114.432	96.0702		-44.3	97.0904	98.5707	98.8622	92.4153	97.7689	100.027	98.9587	96.8488	100.078	97.8099	96.0491	97.4999	99.698	100.077	106.173	93.2988
-44.2	99.8703	95.4531	103.397	95.2939	98.3315	100.595	99.1792	97.6911	96.0788	99.8686	128.733	98.8718	101.785	100.14	114.57	94.6012		-44.2	98.5602	98.6957	98.7543	92.6836	98.2745	100.705	98.879	96.962	99.9911	98.0274	95.9906	97.7077	101.234	100.708	105.93	93.4742
-44.1	100.15	95.7652	101.231	94.8333	98.4722	100.331	99.0946	97.2533	95.6705	99.5353	125.12	99.2599	100.511	100.209	114.157	96.4069		-44.1	98.3872	99.4205	99.132	92.8178	98.2745	100.576	98.7196	96.8488	107.293	98.2993	96.6048	97.3614	99.9299	100.182	105.638	93.5794
-44	100.373	96.3634	101.456	95.1952	98.5567	100.496	99.2356	97.4448	95.6705	99.6742	126.479	99.2356	101.104	99.8971	113.513	96.4987		-44	98.4737	99.0456	99.3479	93.0191	98.1621	100.511	98.7727	97.047	107.293	98.2178	96.9558	98.0079	98.6254	100.357	105.443	93.825
-43.9	99.8424	96.0773	101.625	94.5702	98.8381	100.463	99.6021	97.1986	96.3413	99.9797	128.857	98.3868	102.2	99.6198	113.605	94.9684		-43.9	98.272	98.4958	100.265	93.1533	97.9936	100.124	98.8524	96.7356	104.122	98.1906	97.4822	98.4927	98.9443	100.287	104.811	93.5794
-43.8	99.1999	96.2854	101.934	94.1755	98.7818	100.364	99.1792	97.5543	96.6622	99.5909	138.061	97.5138	101.074	100.001	112.87	96.009		-43.8	98.0702	98.9206	99.9145	92.5495	97.5161	100.414	98.5071	96.8771	103.919	98.3537	98.0087	97.0151	100.539	100.533	104.519	93.6145
-43.7	96.099	96.4415	102.75	94.5702	98.4722	100.034	99.01	97.1438	96.2538	99.6742	138.71	98.2413	100.956	99.6545	112.502	95.8254		-43.7	98.3008	99.1206	99.4288	91.7779	97.797	100.737	98.7196	97.0753	103.919	98.7616	98.6229	97.2229	101.553	101.621	104.47	93.6145
-43.6	97.2444	96.2074	101.878	94.4057	98.7255	100.133	99.3201	96.5692	96.3705	99.9241	127.838	99.0173	100.985	99.2038	112.686	95.4275		-43.6	98.4161	98.6707	100.076	91.6438	98.3587	100.059	99.1181	96.6223	104.093	99.1151	100.261	98.1464	101.756	101.516	104.324	94.1757
-43.5	97.412	95.9733	100.64	94.3728	98.613	100.067	99.4611	96.6513	97.0122	99.8964	126.232	99.0173	102.2	99.4118	113.467	95.0909		-43.5	98.1855	98.2458	100.13	91.2077	98.3306	100.705	99.0915	96.6223	103.948	99.2239	103.419	97.2691	101.321	100.884	104.47	94.5966
-43.4	97.1885	96.1033	102.3	94.7676	98.5004	100.595	99.6584	97.4175	103.108	99.7853	127.591	98.6293	103.356	99.4118	113.375	94.3257		-43.4	97.6956	98.2458	99.7796	90.7381	98.2464	100.124	99.2775	96.6789	103.657	99.1151	103.419	96.8997	100.568	100.779	104.13	93.5794
-43.3	97.1885	96.3634	103.594	94.9978	98.5004	101.189	99.8276	98.1016	97.0705	100.202	128.795	98.4838	102.141	99.6198	111.997	95.1521		-43.3	97.8973	97.821	99.9955	90.671	98.5272	99.0585	99.5166	97.0187	103.54	98.8704	103.683	98.562	100.51	101.13	105.2	93.0884
-43.2	97.0209	96.3634	104.101	95.0307	98.5567	100.925	99.6866	97.5543	96.3997	100.452	127.745	97.9745	101.489	99.9664	112.318	96.4987		-43.2	98.1279	97.4461	100.184	90.9393	98.8362	99.4781	99.6494	96.8205	107.613	98.7888	100.524	98.1002	99.4951	101.024	106.417	92.6675
-43.1	98.8088	96.2854	103.454	94.4715	98.6974	100.595	99.151	97.1986	96.108	100.257	126.818	98.0958	100.807	99.6891	113.375	96.2539		-43.1	98.2143	97.3211	99.5098	91.0064	98.9766	100.22	99.5963	96.8205	100.195	98.5441	100.319	97.3152	100.22	100.638	106.417	92.8078
-43	100.401	96.0513	103.313	93.8136	98.8662	100.76	98.6999	98.2384	95.758	100.091	129.135	98.8233	100.748	99.0999	113.1	96.9884		-43	98.3008	97.3711	98.8352	90.8051	99.089	100.446	99.5697	96.7072	99.0601	98.7888	101.372	97.246	101.061	100.638	106.465	93.0533
-42.9	100.122	96.1033	101.597	93.6821	99.0351	101.882	98.3898	98.8404	96.0205	100.146	129.536	98.7263	101.133	98.9612	113.605	98.6717		-42.9	97.5803	97.4711	98.3765	90.3691	99.0047	100.35	99.4369	96.8205	99.1474	98.8976	101.46	97.3845	99.9589	101.024	105.541	92.7026
-42.8	100.122	96.3114	102.103	94.011	98.9788	101.288	98.1361	97.9374	96.3121	99.8964	128.919	98.3868	101.133	99.8278	113.513	99.5286		-42.8	97.2057	97.4711	99.4828	89.5975	99.0047	100.866	99.3041	97.2168	100.078	98.8704	101.489	97.8001	99.1182	100.849	104.519	92.1764
-42.7	100.038	96.7276	103.482	94.0439	99.1195	100.232	98.1079	97.8006	95.933	98.8688	129.413	98.3383	99.8885	100.209	111.997	100.11		-42.7	96.6005	97.5461	100.346	89.1279	99.2294	100.511	99.2775	96.8205	99.6129	98.952	101.548	97.6385	99.0892	100.393	103.789	91.6854
-42.6	100.01	96.7796	103.538	94.4715	99.4291	100.232	98.4462	98.4026	95.3496	98.8688	127.065	98.0473	99.5032	99.8278	113.146	100.294		-42.6	95.7071	97.671	99.5098	89.1615	99.089	100.091	99.49	96.8771	98.9438	99.0335	101.343	97.5692	101.061	100.744	101.94	92.1414
-42.5	100.094	96.7536	103.341	95.1294	99.6824	100.496	98.559	98.1563	94.7663	99.0632	126.201	98.7263	99.9181	100.07	113.375	100.447		-42.5	96.5428	97.821	99.4019	89.4298	99.0328	100.608	99.6229	97.2735	99.3802	99.2511	101.401	97.777	100.481	101.305	99.5071	92.7026
-42.4	99.7865	97.3778	102.441	94.636	99.7668	101.024	97.7978	97.5543	95.0871	97.9523	128.672	99.0416	99.4439	100.59	111.813	100.508		-42.4	97.0328	97.9459	100.103	89.4298	99.2294	100.576	99.4635	97.4433	99.8456	99.3326	101.518	99.3239	98.9153	100.989	98.6799	92.457
-42.3	99.7307	97.7679	101.822	93.9781	100.358	101.618	97.2339	98.0742	94.9704	99.2576	127.899	98.4111	99.355	100.486	111.353	100.294		-42.3	97.0039	97.9959	99.3749	89.8994	99.8192	100.511	99.1181	97.2451	101.708	99.4142	101.489	98.9083	100.51	101.095	99.6531	92.1414
-42.2	100.122	97.7679	101.822	94.0439	99.9638	100.925	96.7829	98.4573	94.4746	100.202	129.135	98.1443	99.6514	100.07	111.951	100.508		-42.2	96.9751	98.6957	99.0241	90.8051	100.128	100.35	98.5602	97.047	100.544	99.3055	101.372	97.0613	101.379	100.673	101.599	92.4921
-42.1	100.485	97.5338	101.822	94.3399	99.795	100.595	97.0084	97.6364	94.9121	100.091	129.413	97.9988	101.548	99.3772	112.824	100.355		-42.1	96.7446	98.5208	99.6177	91.2077	98.6396	100.446	98.7196	97.5282	98.5947	99.1151	101.314	97.523	100.684	100.042	101.599	90.8085
-42	100.653	97.5859	99.7961	94.4057	98.5567	101.156	97.1775	97.1438	95.2329	99.6742	131.266	97.9988	102.052	99.5158	112.824	99.8959		-42	96.6005	97.671	99.8066	91.7444	100.634	100.124	99.065	97.6698	99.1765	98.5713	101.021	97.7077	100.713	100.287	99.799	90.3175
-41.9	100.708	97.4558	100.95	94.4715	91.0706	101.288	97.3185	96.0219	95.2329	99.452	131.76	97.538	100.867	99.9664	112.686	100.11		-41.9	95.0731	98.0959	99.9145	92.4153	100.634	100.253	99.1181	97.415	99.2056	97.402	101.021	97.1767	100.626	100.463	99.4098	91.019
-41.8	100.317	97.5859	101.709	95.3268	104.185	101.222	98.4744	93.6686	95.2621	99.5909	128.826	97.5623	100.333	100.625	113.054	99.8347		-41.8	94.7273	98.1959	98.4845	92.7507	100.634	101.253	99.1712	97.1885	98.4492	97.4836	101.489	95.8145	101.727	100.006	100.675	92.1063
-41.7	99.8983	98.5742	102.188	95.1952	101.906	100.826	99.0382	91.8625	95.9038	99.813	127.838	97.7563	99.9478	100.694	113.789	99.3756		-41.7	96.1106	98.0459	98.5654	92.6501	100.634	100.608	98.9056	97.4433	98.8565	97.5924	101.255	95.7222	103.09	99.9713	101.745	91.966
-41.6	100.206	98.6002	102.441	95.1952	100.921	101.354	99.3483	92.0541	96.4872	99.091	128.95	97.4653	98.9993	99.9664	113.559	99.8653		-41.6	96.5428	98.0709	98.8892	92.4488	102.516	99.8977	98.8524	97.8113	99.4092	98.1906	100.758	98.1464	101.119	100.744	102.816	90.4227
-41.5	100.513	97.872	101.991	95.6886	100.921	101.519	101.04	92.0814	96.1955	98.3967	128.394	98.0473	99.5921	100.452	112.456	100.324		-41.5	95.9665	98.1709	99.24	92.7172	101.785	100.027	99.0118	97.3301	99.2638	97.9458	100.875	96.8535	101.119	100.568	104.178	88.6339
-41.4	100.401	97.872	101.4	95.7215	101.033	100.793	101.998	91.8625	96.108	98.2023	129.135	98.023	100.422	100.313	112.364	100.355		-41.4	96.1394	98.6957	99.132	93.0862	100.858	100.866	98.879	97.8113	99.002	97.7555	101.343	95.4682	101.032	100.217	104.616	88.5988
-41.3	100.345	98.3921	101.962	96.6425	100.639	100.793	100.166	92.875	95.9913	97.869	132.1	98.2898	100.896	99.6198	113.559	100.355		-41.3	97.0616	98.6457	99.0511	93.2539	101.476	100.931	99.0915	98.3209	99.2347	97.5652	100.963	96.9689	99.785	100.603	104.665	89.1951
-41.2	100.289	98.3661	101.625	96.7741	100.189	100.892	99.1792	93.3675	96.108	98.1189	134.138	98.5566	99.4735	100.036	114.295	100.294		-41.2	96.8022	98.2209	99.2939	93.0862	101.139	100.188	99.2244	97.4716	100.049	97.5652	100.29	97.9155	98.7993	100.393	104.86	89.3354
-41.1	100.345	97.8459	101.991	97.5636	99.7105	100.628	99.2074	93.477	96.5163	97.7301	132.687	98.3868	99.4439	100.382	114.524	100.355		-41.1	96.6005	98.2708	99.24	92.7507	99.9316	100.059	99.3572	97.3018	100.224	97.4292	100.699	96.9689	97.8426	100.006	104.276	89.2652
-41	100.401	98.054	102.441	97.2017	98.9788	100.859	99.6021	93.6412	96.3997	97.7301	129.382	98.5081	100.718	100.452	114.57	99.0389		-41	96.2258	98.3708	99.186	92.3817	100.072	100.801	99.9151	98.4625	99.962	97.6739	100.699	96.4379	97.9586	100.779	101.453	89.0899
-40.9	100.261	98.08	102.3	96.6425	98.4441	100.892	100.025	94.5716	97.1872	98.1189	129.629	98.1201	99.266	100.278	114.249	97.6311		-40.9	96.1106	98.3208	98.6194	92.7172	100.662	100.931	99.9151	98.6606	99.7293	98.2993	100.173	97.4538	99.756	101.551	99.945	90.3876
-40.8	100.429	97.6639	102.722	97.3004	98.3034	100.991	99.9404	94.5169	96.5163	97.7857	130.061	97.9503	99.5624	99.8624	113.605	97.1414		-40.8	96.7446	98.2458	99.0241	93.0526	101.083	100.737	99.7557	98.4908	101.446	98.6528	100.085	97.7539	100.394	100.989	99.4098	92.2466
-40.7	100.569	97.6639	102.328	96.4123	98.2752	102.277	99.743	94.1611	95.3788	97.8135	130.309	98.2171	101.104	100.174	113.467	97.2638		-40.7	96.2258	98.1959	98.7813	93.321	101.252	101.124	100.048	98.6606	103.744	98.5441	100.407	98.3311	98.0745	100.744	97.5607	93.1585
-40.6	100.429	97.7939	103.594	96.2478	98.4722	97.1306	99.4893	95.2283	95.6121	98.3689	129.567	98.6778	101.459	100.105	114.432	97.6617		-40.6	93.8339	98.2458	98.2686	93.8242	101.167	101.124	99.9682	98.2077	104.122	98.4897	99.2663	99.624	98.5674	100.849	95.7117	93.1936
-40.5	100.234	97.898	103.651	96.5109	98.81	97.5265	99.2919	95.6114	95.8746	98.3967	127.343	98.7991	100.422	100.07	114.662	96.6211		-40.5	93.6033	98.3208	98.2416	93.7571	101.167	101.157	99.7026	97.9246	104.239	98.4625	98.5644	98.839	100.655	100.147	95.4684	93.5794
-40.4	100.261	98.2101	104.579	94.7347	98.9507	100.232	99.2919	94.7631	95.4663	98.3134	124.934	98.8233	100.422	100.66	114.341	96.2539		-40.4	95.8512	98.5707	98.2416	93.7235	101.167	101.479	99.8619	97.783	103.511	98.4081	98.9446	97.9848	100.394	99.7256	95.5657	94.0003
-40.3	100.373	98.2361	104.945	94.7018	99.007	101.09	99.4329	94.7084	95.2038	98.5078	127.065	98.5808	100.659	100.66	114.065	96.7129		-40.3	96.2547	98.7207	98.2416	94.1261	101.28	101.124	100.234	97.868	102.464	98.4081	98.7399	97.4538	98.7413	99.866	96.9768	93.1936
-40.2	100.178	98.6522	104.945	94.8005	99.5135	101.057	99.6584	95.3925	95.5538	98.5911	127.961	98.2171	101.252	100.001	112.87	96.3151		-40.2	95.6495	98.5208	99.8606	94.9311	101.645	101.06	100.101	98.3492	101.853	98.2993	98.3012	96.2532	100.945	100.217	99.1665	93.2287
-40.1	100.289	99.1204	104.129	94.932	99.9638	101.519	99.884	94.9	95.2913	98.23	127.436	98.0958	101.608	99.8624	111.537	96.6517		-40.1	96.0241	98.3958	98.4575	101.506	101.673	100.866	99.7823	97.783	100.777	98.2722	98.2719	97.1536	101.814	101.13	100.675	94.1757
-40	100.317	98.5222	102.919	95.5899	99.9638	101.288	99.7994	94.2706	95.4079	98.3134	127.436	98.5323	100.956	99.8624	108.55	96.5905		-40	97.148	98.4458	99.0781	98.6546	101.476	100.672	99.49	97.4999	99.9038	98.5713	98.1257	100.27	97.2048	100.533	100.967	94.1056
-39.9	100.261	98.028	100.837	95.8531	99.7105	101.453	99.5739	93.8875	95.5538	98.3411	127.374	98.7021	100.274	99.6198	105.195	96.5905		-39.9	97.5515	98.4708	100.4	98.1179	101.476	100.931	99.3838	97.415	100.34	98.2178	97.1313	99.9242	96.1322	100.112	101.697	92.7727
-39.8	100.345	97.8459	101.85	95.9517	99.8512	101.123	99.8276	94.2432	95.1163	97.869	127.436	99.1871	98.8511	99.8278	99.4505	96.7435		-39.8	98.7043	98.3458	100.103	97.9837	101.504	100.479	99.6229	96.7072	100.253	98.3537	96.5756	98.5389	97.1758	100.814	101.843	91.9309
-39.7	100.178	96.7536	103.538	96.8728	99.795	100.859	100.166	94.2979	95.4663	97.7024	127.776	99.2599	98.4065	99.6545	97.888	97.1108		-39.7	100.203	98.4208	99.8336	97.6147	101.645	100.35	99.6229	97.1036	99.0601	98.5985	96.3708	98.5158	99.0022	100.884	102.086	92.3167
-39.6	100.178	102.267	103.848	96.8728	99.204	100.826	100.138	94.1611	95.933	97.508	130.092	98.3383	98.7325	100.001	96.0497	97.5393		-39.6	100.174	98.4458	99.4019	97.2122	101.673	100.672	99.8885	97.2735	99.2347	97.8099	96.8388	98.5851	99.9009	100.638	103.108	94.3862
-39.5	100.261	99.7966	103.566	96.6425	99.2321	100.76	100.42	93.9969	95.4663	97.258	129.135	98.3383	99.8885	100.382	93.614	97.0802		-39.5	100.289	98.2458	98.7543	96.0381	101.561	100.898	99.8885	96.9903	99.9038	97.7011	97.9794	99.0007	99.64	101.059	103.546	95.6839
-39.4	100.01	98.002	103.819	96.6096	99.8231	100.694	100.955	93.4223	95.2621	97.258	126.479	98.4838	100.185	99.8971	92.0974	96.9272		-39.4	100.693	98.1709	99.4558	94.8305	101.757	100.705	99.3306	96.9903	99.7002	97.6195	99.2078	100.986	99.2342	101.235	103.108	94.1406
-39.3	100.15	97.8459	101.737	95.557	99.4291	100.529	101.124	92.7929	96.2246	98.1189	124.842	98.5566	99.681	99.6891	92.0974	96.3457		-39.3	100.635	98.4708	100.373	94.3944	101.813	100.769	98.9056	96.962	100.107	97.3476	98.1257	100.27	100.191	100.779	99.2638	93.1936
-39.2	100.485	97.95	98.3049	94.8662	99.1195	100.133	101.209	92.6287	96.3997	98.8966	127.065	98.3383	99.1178	100.001	91.7757	95.5499		-39.2	100.664	98.4458	99.6987	93.8577	101.673	101.157	99.4635	97.2168	100.573	97.3476	95.6689	98.1926	101.206	100.006	100.383	93.8951
-39.1	100.038	97.8459	101.597	95.9517	99.007	101.486	101.153	92.6561	95.7871	99.7853	130.772	98.9688	100.185	99.9664	90.2132	96.4375		-39.1	100.779	98.1459	99.3479	92.952	101.813	101.221	99.8088	97.6132	99.9038	97.538	95.7274	98.7467	100.133	99.5852	103.984	93.825
-39	100.038	98.106	101.54	96.4452	99.1195	102.046	101.04	93.0392	96.3413	100.618	129.104	98.9203	100.807	100.209	89.34	96.6211		-39	100.866	98.4708	99.186	93.5893	101.813	101.253	99.7823	98.1794	99.9329	97.3476	95.8151	100.501	98.8283	99.6203	104.86	93.8951
-38.9	100.261	98.8343	101.512	96.4452	99.4291	100.859	101.237	93.6412	96.3997	100.813	129.104	98.023	100.215	100.417	89.9375	96.4375		-38.9	100.952	98.4208	99.6447	94.9647	101.645	101.318	100.154	98.1794	100.398	96.8038	95.1132	100.617	100.684	99.8309	104.422	93.825
-38.8	100.178	98.5742	101.625	95.1294	98.81	100.298	101.435	93.2855	95.6121	100.618	129.536	98.8476	100.452	100.001	91.9136	97.325		-38.8	100.894	98.2458	100.049	94.9982	101.701	101.512	99.9682	97.9812	100.457	97.2298	95.4641	100.802	100.829	100.322	103.546	94.0705
-38.7	100.457	98.6262	101.231	96.0175	98.9507	100.958	101.378	92.9571	95.6413	100.646	124.687	98.6293	101.104	100.417	92.3732	96.5599		-38.7	100.981	98.6207	99.5368	95.4678	101.926	101.092	99.8885	98.1228	100.195	94.6828	95.8444	101.91	100.133	101.059	104.86	94.4914
-38.6	99.7027	98.9903	101.231	96.0175	99.4572	101.42	100.955	93.8601	95.9621	101.257	122.124	98.2656	101.785	100.521	92.0974	96.7435		-38.6	100.952	98.7457	98.5654	96.709	101.954	100.705	99.9416	97.9812	99.4965	96.7766	96.0198	99.347	99.9299	100.638	106.611	93.8951
-38.5	98.0266	98.9903	101.597	94.7018	98.6692	101.651	100.42	94.982	97.3622	101.424	121.012	99.1386	101.044	99.9317	92.8787	97.1414		-38.5	100.808	98.3208	99.24	97.3128	101.701	100.898	100.021	97.8963	99.322	98.1362	96.8388	97.2691	100.075	99.866	106.66	93.1936
-38.4	97.7752	99.1984	100.696	95.1952	97.7968	101.651	100.363	95.2831	99.8415	100.785	123.359	99.4296	100.215	100.036	94.3034	97.0496		-38.4	100.664	98.0459	99.8336	97.7489	101.589	100.769	99.9948	97.8963	99.4092	98.245	98.4182	97.1305	99.582	100.357	106.806	93.0884
-38.3	97.7752	99.3545	99.4585	95.3597	99.7387	101.222	100.166	95.3378	101.154	100.813	125.645	99.3569	101.252	100.313	95.4523	97.6923		-38.3	100.635	98.4208	99.7526	98.0172	101.673	100.705	100.287	97.8397	100.166	97.8099	98.8276	97.1074	97.4368	100.568	106.855	92.5973
-38.2	97.4958	99.2764	104.635	95.261	99.4854	101.288	99.7148	95.9124	101.621	101.563	124.718	98.9688	101.133	100.382	94.7629	97.5699		-38.2	100.606	98.5208	99.6177	98.0172	101.757	100.511	100.446	98.3492	100.893	97.1029	97.5115	99.347	98.4224	100.147	106.611	93.1936
-38.1	96.2387	98.9383	101.766	95.4912	99.2602	101.717	99.6302	96.405	101.621	101.702	124.224	99.0173	100.452	100.486	93.7519	97.7535		-38.1	100.203	98.4208	99.4828	98.4533	101.87	100.64	99.9151	98.604	100.864	97.3204	96.634	100.478	98.3355	100.603	106.611	93.1585
-38	96.2108	99.0944	101.147	95.6228	99.7668	102.014	99.5457	96.2408	100.191	101.813	125.027	99.4539	101.489	100.07	92.4191	98.182		-38	100.433	98.4208	99.8066	99.0571	101.954	100.317	100.101	98.0378	100.311	97.973	96.8973	99.9473	97.1758	100.217	106.709	92.6675
-37.9	96.2666	99.0944	101.597	95.261	100.076	101.981	99.2356	96.0766	97.9164	101.868	127.158	98.5081	100.659	99.8971	90.8566	97.9065		-37.9	100.75	98.7457	99.8875	99.4596	102.066	99.7686	100.393	98.3209	99.4674	97.6467	99.5296	100.386	98.8573	99.3044	107.244	92.7026
-37.8	97.9987	99.0163	102.244	95.886	100.442	101.981	99.0382	95.7483	97.0122	101.674	127.189	98.5566	98.7029	99.8971	89.0183	97.5393		-37.8	100.549	98.8957	99.0511	98.99	101.898	100.737	100.287	98.4342	99.0892	96.8854	100.699	100.04	101.582	99.6203	107.341	92.1764
-37.7	99.2837	99.4325	105.086	96.6425	101.568	101.387	99.1228	96.2682	97.3622	101.646	129.351	99.3811	100.333	99.8971	87.6856	97.019		-37.7	100.001	98.9456	98.5384	98.9565	101.757	100.866	100.553	98.0661	99.1183	97.2389	99.9098	99.3931	102.307	99.3395	106.563	91.966
-37.6	100.066	99.5105	101.287	95.261	101.849	100.232	98.8127	96.7881	97.1288	101.479	135.806	98.5081	100.956	100.244	85.2958	96.7741		-37.6	99.223	99.1206	98.9971	98.99	101.841	100.576	100.606	98.1511	99.322	97.4836	100.378	100.363	99.9299	98.7778	106.757	92.7026
-37.5	100.178	99.4585	102.919	95.557	100.245	101.024	98.277	97.2533	96.9247	101.146	132.965	98.5323	100.274	100.59	83.4116	97.2026		-37.5	99.1942	99.1706	99.8606	98.5875	101.757	100.995	100.553	98.5474	99.3511	97.1573	101.138	98.9776	97.9006	98.9533	106.709	93.0884
-37.4	99.9821	99.4585	102.975	96.0504	99.8794	101.717	98.3616	97.2533	96.6622	101.035	127.282	98.6536	101.4	100.521	82.5844	95.8866		-37.4	99.1942	98.8457	98.9162	99.4261	101.785	102.125	100.393	98.5191	99.2638	96.6134	103.039	98.031	100.916	99.1991	106.173	92.9481
-37.3	99.5072	99.1464	101.512	95.0636	99.9357	101.288	98.6717	96.9523	96.5163	101.813	128.857	99.0416	101.044	100.59	81.5274	95.1827		-37.3	98.7331	98.8957	98.7543	99.4596	102.01	101.286	100.154	98.4342	99.1474	96.1512	103.712	99.3701	101.148	99.4097	105.152	92.7026
-37.2	99.3954	98.9643	102.469	94.2742	100.161	101.618	98.8691	97.7732	96.633	101.84	125.799	99.6236	100.659	100.348	81.2976	96.3457		-37.2	98.8195	99.0456	99.8606	99.0571	101.645	99.5749	100.074	98.4625	98.9438	96.7766	102.659	98.0771	100.075	100.006	103.448	92.1063
-37.1	99.144	99.3545	102.159	94.4715	100.442	101.948	98.9818	97.6638	96.5455	101.674	123.575	98.7263	101.222	99.4811	82.4006	96.4681		-37.1	99.1077	98.7957	99.5368	99.0571	101.195	99.8977	99.8088	98.604	98.8274	99.0335	102.718	100.571	99.1762	100.463	102.524	91.4048
-37	99.1999	99.3285	101.794	94.8005	100.583	101.486	99.0382	96.3776	96.6622	101.702	129.166	99.0658	99.2364	99.6545	83.9631	96.2233		-37	98.9636	99.0706	100.697	98.9229	101.28	100.64	99.8885	98.604	98.9147	97.5924	102.016	101.563	99.611	100.217	101.891	90.3526
-36.9	99.4234	99.2244	102.356	95.5899	100.442	100.661	98.7845	96.706	96.4872	101.563	128.208	99.3569	98.3175	100.382	87.0882	97.7535		-36.9	99.0213	99.3455	100.832	99.2919	100.83	100.446	99.8885	98.2077	99.2347	97.2932	98.8276	99.9934	100.858	99.7958	101.259	90.1772
-36.8	99.2558	98.8863	101.147	95.4583	100.414	100.727	98.418	96.9249	95.9621	102.118	125.799	98.2656	100.007	100.105	89.4779	97.9065		-36.8	98.7619	99.3955	100.184	99.1577	100.662	100.382	99.9416	98.1794	99.2638	97.3476	99.1493	99.9473	100.046	99.3746	101.599	89.8615
-36.7	99.3396	98.2881	100.893	94.4715	100.696	101.75	98.418	96.5966	95.758	101.813	127.004	98.4596	100.807	99.6891	89.7077	96.9578		-36.7	98.4737	99.5455	100.4	98.99	100.69	100.931	99.8885	98.0944	98.9147	97.3476	101.548	99.4162	98.4514	99.6554	102.621	89.616
-36.6	99.7027	98.3661	100.753	94.932	101.54	101.123	98.4744	96.7607	96.0205	101.229	128.116	99.5509	100.57	100.174	89.7077	95.3357		-36.6	98.6754	99.5455	100.319	99.5603	100.437	101.027	99.9151	97.9246	99.002	97.538	101.811	100.594	98.5964	99.5501	102.573	89.5809
-36.5	99.7307	98.4962	101.062	94.5373	101.906	101.156	98.418	97.5817	96.283	99.3687	126.818	99.5024	100.511	100.14	90.1673	95.9172		-36.5	98.8483	99.2206	99.24	99.2584	100.493	100.446	100.367	98.2077	99.7584	97.7011	98.5059	99.4162	99.4371	98.848	103.448	89.0548
-36.4	99.5072	99.0424	102.047	94.8662	101.652	101.717	98.4462	98.5668	96.6913	98.5633	125.799	99.4054	101.044	99.8624	91.5919	96.4069		-36.4	99.1077	98.8457	99.6717	99.1577	100.549	100.64	100.473	97.8397	100.253	97.6467	96.4293	98.1464	100.452	99.0937	105.054	88.1428
-36.3	99.2837	99.0163	102.188	94.8662	101.371	101.453	98.6153	98.3205	96.5455	99.8408	126.664	99.8904	100.215	100.348	92.6489	95.856		-36.3	99.4247	98.6707	100.238	99.728	101.589	100.608	100.154	96.8488	99.9329	92.725	96.4293	100.132	98.7123	99.866	105.638	88.5988
-36.2	99.144	98.4181	102.328	93.9452	101.624	101.354	98.7281	97.8827	95.4079	101.007	127.652	99.7206	98.3472	100.937	93.66	96.0702		-36.2	99.3094	98.8457	100.238	99.2919	102.263	100.672	99.7026	96.962	99.642	95.5529	95.5519	98.7236	97.2338	100.252	105.93	88.9496
-36.1	99.172	98.5482	102.103	94.3728	101.427	101.057	98.9254	97.7459	95.1746	101.285	126.849	99.8419	99.4439	100.313	96.9229	96.9272		-36.1	99.1654	98.8957	99.4288	98.3862	102.291	101.253	99.8354	97.415	99.6129	96.3959	95.0839	97.4538	99.8719	99.7607	106.027	89.7914
-36	99.3675	98.8863	101.203	95.1623	100.78	101.486	99.4893	97.5817	95.4663	100.924	126.479	99.7691	101.282	99.4118	100.921	97.4475		-36	99.6265	98.5957	99.0241	98.9565	102.178	101.06	99.8354	97.5566	100.195	96.8038	95.4934	99.347	99.9009	98.9884	105.833	92.1414
-35.9	99.4792	98.9643	101.344	96.478	100.499	101.585	99.5457	98.0195	95.6996	100.674	127.004	98.8233	100.541	99.5851	102.713	97.0496		-35.9	98.7907	98.5957	99.7796	99.3926	102.178	100.608	100.048	97.7547	100.224	97.6739	96.3708	99.7395	95.7553	98.7076	106.076	94.1056
-35.8	99.7027	98.7563	99.9086	96.8728	100.724	101.255	99.2074	97.9374	96.2246	100.73	127.961	99.2356	99.5328	100.001	102.713	96.9578		-35.8	97.638	98.8707	100.319	99.1913	102.15	101.124	100.26	97.868	99.6711	98.109	97.7747	99.5778	97.4947	99.7958	105.103	94.807
-35.7	99.7307	98.8863	100.528	96.6754	100.667	101.321	99.1792	97.6638	96.6038	100.23	127.714	99.7934	99.0289	100.001	102.254	97.2944		-35.7	96.8887	98.6957	100.4	99.5267	102.01	101.157	99.9682	97.5849	99.6711	98.816	100.436	100.709	98.5094	100.603	104.86	94.772
-35.6	99.4513	99.4065	101.315	96.5109	100.527	101.321	99.4329	97.7185	96.2538	100.146	127.282	100.133	99.6217	100.348	102.3	97.3556		-35.6	96.4276	98.7707	99.6447	99.728	102.01	100.866	99.9948	97.5566	99.962	99.2783	101.431	100.317	100.017	100.112	105.589	95.263
-35.5	99.4513	99.5625	102.385	97.0701	100.189	101.651	99.5175	97.6638	96.1371	100.618	127.992	100.351	101.104	100.348	102.576	97.1108		-35.5	95.88	99.0206	99.8066	99.2919	102.038	100.963	99.8354	97.9529	99.8456	99.4958	101.811	97.1998	102.104	99.7256	105.735	95.8242
-35.4	99.7865	99.2504	102.272	96.2807	100.048	101.651	99.2638	98.3205	96.283	100.202	126.324	99.3811	100.689	100.14	102.438	96.3151		-35.4	95.9088	98.4708	100.265	99.5938	101.87	101.092	100.287	98.3492	99.6711	100.067	103.595	98.7929	102.191	99.6203	105.687	95.8593
-35.3	99.4234	99.4845	101.991	94.3399	100.048	101.882	99.2356	99.3877	96.3413	99.8686	125.676	98.9931	100.57	100.105	102.438	96.7435		-35.3	95.8512	98.3208	100.832	100.131	101.448	101.027	100.367	98.5474	100.02	99.9853	105.116	100.294	101.206	99.3395	105.589	96.0347
-35.2	98.8647	99.2244	101.878	94.1755	100.189	102.079	99.0946	100.099	96.5163	100.257	125.645	99.0658	100.481	99.9317	102.851	97.172		-35.2	94.3238	98.8207	100.049	100.03	100.915	100.64	100.128	98.7173	99.9329	99.9309	102.542	100.548	100.916	99.5852	105.492	96.666
-35.1	99.4234	98.7823	101.118	95.1952	100.893	101.816	98.6153	99.7708	96.3705	100.73	125.181	98.7506	100.333	99.7238	102.851	96.9884		-35.1	94.0644	98.9206	98.7003	100.164	100.578	100.769	100.632	98.8871	99.8747	100.257	106.637	103.064	101.872	100.217	104.665	97.578
-35	100.038	99.4065	98.8395	94.7347	100.527	101.684	98.6435	99.7982	96.6038	100.979	127.251	99.3326	100.926	99.8278	102.851	97.3863		-35	94.612	98.6957	98.9432	100.231	100.69	101.124	100.792	99.4816	99.8747	100.312	104.092	104.011	101.263	100.568	103.984	97.5429
-34.9	99.9542	99.4585	100.049	93.9123	99.795	102.079	98.5026	99.6066	97.4205	101.229	129.289	99.6964	100.956	100.694	103.265	97.2026		-34.9	94.7561	98.5707	99.6177	100.03	100.83	101.286	100.632	99.3967	99.5547	100.176	104.999	102.602	100.191	100.322	103.643	96.9115
-34.8	100.038	99.5365	102.525	95.1952	99.2602	102.277	97.9387	99.5519	97.0413	101.341	131.39	98.9203	100.303	100.452	102.713	97.2332		-34.8	94.5832	98.8457	99.159	100.097	100.943	101.318	100.765	98.9437	99.4965	99.9309	106.461	101.379	100.365	100.498	103.546	96.4556
-34.7	100.01	99.5885	103.651	95.2281	98.9788	101.585	97.685	99.5793	96.458	101.424	130.617	99.3811	100.718	100.07	102.162	97.3556		-34.7	93.4016	98.6457	99.0781	100.063	100.915	101.221	100.579	98.689	100.166	100.148	104.268	102.51	102.046	100.568	103.886	96.4906
-34.6	99.8424	99.4325	104.748	96.2478	100.611	101.948	97.9951	98.8678	96.4288	101.646	123.73	99.6721	100.807	100.174	101.886	97.5087		-34.6	94.7561	98.7957	100.13	100.164	101.139	100.801	100.473	98.689	99.9911	100.312	103.419	102.279	102.104	100.182	103.546	96.4205
-34.5	99.7865	99.3545	98.952	96.3465	104.101	101.453	98.0515	98.4026	95.9621	101.729	121.691	99.2356	101.311	99.8971	101.151	98.0596		-34.5	97.2921	99.0706	99.8066	100.265	101.252	100.737	100.765	98.9721	99.1765	100.42	104.589	102.325	101.003	99.9362	102.621	95.7541
-34.4	99.6748	99.1724	101.372	96.0504	104.354	100.694	97.7696	98.6489	96.5163	101.59	127.127	98.9688	101.222	100.174	100.645	96.8354		-34.4	97.5803	98.8457	99.6717	99.9628	101.195	100.898	100.553	99.4816	98.6819	100.556	104.56	102.164	101.959	100.393	101.891	95.9294
-34.3	99.7586	99.0684	101.625	97.5964	100.639	101.651	98.0797	99.1141	96.458	101.091	128.424	98.6051	101.341	100.486	100.416	96.9272		-34.3	97.6091	99.1706	100.4	99.2584	101.28	101.576	100.446	99.0287	98.4201	100.339	104.823	101.54	103.09	100.989	102.329	95.6488
-34.2	99.8703	99.6406	101.09	97.1688	97.2621	101.684	98.3616	98.4847	96.1371	101.007	127.343	98.2171	100.867	100.764	100.37	98.0596		-34.2	97.6091	99.4955	100.319	98.7888	101.392	101.641	100.712	98.1511	98.2165	100.257	106.227	103.549	101.495	100.182	103.643	95.0175
-34.1	99.7027	100.083	101.85	97.4649	95.6579	101.354	98.4744	98.731	96.3705	101.118	124.749	98.2413	99.5624	100.66	100.094	98.1208		-34.1	97.4362	99.3455	99.7526	97.9501	102.459	100.705	101.084	97.9812	98.2746	100.176	105.233	103.941	100.278	99.1991	104.13	95.2279
-34	99.9542	99.5625	100.612	96.3136	94.7011	101.09	99.01	99.0594	96.1371	100.591	122.989	99.2356	99.5921	100.174	99.5884	98.029		-34	97.2633	99.3205	99.5368	97.7489	103.246	100.64	101.057	97.4716	99.0892	99.9853	103.975	103.041	101.582	99.5852	103.886	95.2279
-33.9	100.206	99.1984	99.993	94.7018	94.2789	100.628	99.4047	99.4151	96.1371	100.452	127.405	99.0901	99.6217	100.174	98.4854	97.5087		-33.9	96.9751	99.2455	99.5638	96.709	102.824	100.156	100.659	98.0378	99.1765	99.659	104.589	103.203	100.539	100.357	103.594	95.263
-33.8	100.038	98.2621	101.231	93.7478	94.3634	100.859	99.4329	99.5519	96.458	100.952	127.652	98.3383	98.9696	100.452	96.9689	97.7841		-33.8	96.831	99.5954	99.8066	94.2267	101.617	100.091	100.792	98.0378	98.8565	99.3598	105.672	102.164	100.974	100.638	102.621	95.2981
-33.7	99.7586	102.215	101.287	94.8991	94.6729	101.123	99.5457	99.5245	96.283	101.313	126.942	98.5081	99.6514	99.9664	95.4982	98.182		-33.7	96.4564	99.8704	100.184	93.321	100.718	100.543	100.845	97.868	99.0601	99.4142	104.736	99.8549	102.075	100.042	101.94	95.1929
-33.6	99.7586	99.7706	100.95	96.0175	94.8699	101.486	99.7712	99.5245	95.9621	100.785	127.745	98.8961	100.481	99.7584	94.3034	98.2126		-33.6	95.9088	99.4455	100.103	92.4488	100.184	100.64	100.579	98.3492	99.2347	99.4686	101.811	99.7625	102.162	100.182	101.064	94.6317
-33.5	99.7865	98.9383	100.218	95.9517	94.8137	101.882	99.9404	99.032	95.933	100.424	126.324	99.0173	100.126	99.8971	94.8549	98.029		-33.5	95.8512	99.5954	100.265	91.7779	99.9316	100.705	100.792	99.0004	99.1474	99.4414	103.069	100.524	102.336	100.322	99.7504	94.316
-33.4	99.7586	99.1724	100.921	96.1491	94.9825	101.387	99.884	99.634	96.1663	100.618	127.313	99.0416	99.0586	100.174	96.5093	96.9272		-33.4	95.9377	99.8704	100.292	90.7381	100.044	100.285	100.871	99.1985	98.9729	99.523	104.97	101.217	102.8	99.8309	98.4853	94.7369
-33.3	99.9821	99.3805	100.865	95.2939	95.2639	101.057	99.743	99.4972	96.2538	100.757	125.459	98.6293	99.8885	100.105	97.934	97.2026		-33.3	96.1394	99.8954	99.7256	89.6311	100.241	100.608	100.5	98.5191	99.322	99.7405	104.151	99.7164	102.771	100.533	96.8795	94.3862
-33.2	99.8424	99.1204	101.484	95.1623	95.5172	101.519	99.743	99.7161	96.3121	100.896	124.008	98.4353	100.807	99.8278	98.6693	98.3656		-33.2	96.5717	99.7954	99.9415	88.3899	100.016	100.963	100.685	98.4908	99.5547	99.7949	102.279	100.409	100.713	100.954	95.7117	94.1056
-33.1	99.7027	99.0163	101.878	95.3268	95.6579	101.09	99.5739	100.154	96.5455	99.9797	124.471	97.9745	101.785	100.278	100.048	97.1414		-33.1	96.6869	99.6204	100.238	87.7526	99.8473	100.931	101.19	98.6323	99.7584	99.7677	103.01	102.002	98.5384	100.322	94.2033	94.7018
-33	100.094	99.0163	101.878	93.6821	95.7705	100.298	99.3483	100.099	96.458	99.8686	124.873	97.9988	102.438	100.452	101.013	97.019		-33	96.6581	99.5455	101.237	87.719	100.353	100.672	101.004	99.1419	99.9038	99.7677	104.472	101.171	98.7413	100.042	92.8895	95.0876
-32.9	99.8983	98.7563	101.597	92.9913	96.1082	99.968	99.4611	99.9077	96.3121	100.507	125.336	99.1143	100.244	100.382	101.381	98.0596		-32.9	95.9088	99.7204	99.5638	86.7798	101.476	100.027	100.632	99.4533	99.9038	99.659	102.776	102.094	101.032	100.919	91.7704	94.7369
-32.8	99.4513	98.9123	100.584	93.386	96.3334	101.486	99.4329	99.634	96.1955	100.618	124.193	100.351	99.8589	100.382	102.713	97.6617		-32.8	94.2373	99.9203	99.3749	86.914	102.094	100.769	100.818	98.7739	99.9038	99.6861	103.449	103.295	101.234	100.919	90.6999	93.7899
-32.7	99.5072	99.4585	100.978	93.09	97.0088	98.3513	99.7148	100.263	96.1955	103.618	123.05	100.642	101.608	100.382	102.759	97.8759		-32.7	93.6322	99.9203	100.184	87.7861	101.87	100.576	100.898	98.4908	99.9329	99.7405	102.103	103.364	100.336	100.077	88.8995	94.1406
-32.6	99.5072	99.3285	101.934	93.7478	97.7405	98.8792	99.9685	100.948	96.3413	99.9519	125.768	100.569	100.778	99.9317	101.611	98.4268		-32.6	93.4881	99.8704	100.535	87.9203	101.757	100.446	100.818	98.7456	99.9329	99.7677	99.6173	103.549	100.771	100.708	86.8558	94.8421
-32.5	99.3675	99.2504	101.428	93.8794	97.6279	101.387	99.7148	100.619	96.6038	99.1187	122.989	100.375	99.2957	99.7584	101.748	98.488		-32.5	93.2287	100.045	100.022	88.2893	101.195	101.124	100.739	98.8588	99.6711	99.8221	98.3889	102.256	100.742	100.954	86.2719	94.7018
-32.4	99.1161	99.0163	99.993	93.0571	97.3184	102.014	99.5457	100.646	96.3997	99.9797	124.162	100.109	99.6217	99.8278	101.702	97.9065		-32.4	93.5169	100.095	100.373	89.0273	100.718	100.801	100.951	98.9437	99.962	100.04	99.9683	101.563	99.0022	100.077	85.7853	94.5615
-32.3	99.2558	98.7563	99.1771	92.6295	97.4591	101.981	99.3765	100.455	95.9913	100.257	128.826	100.448	100.718	99.8971	101.519	97.2026		-32.3	93.6322	100.17	100.778	89.8324	101.055	100.737	101.217	99.2552	100.107	99.9853	101.284	102.972	97.4368	99.5852	84.8608	94.0003
-32.2	99.7865	98.9643	99.1771	93.9452	97.5998	102.277	99.2638	99.7708	95.933	100.119	127.343	100.763	100.541	99.6891	102.3	97.0496		-32.2	93.4304	100.42	100.886	90.1678	101.757	101.253	100.978	100.246	100.02	99.8493	101.226	103.965	100.742	100.322	83.4497	94.4563
-32.1	99.7307	99.4065	101.653	93.2215	98.219	101.915	99.0382	99.8256	96.3413	100.174	125.429	100.206	98.2286	99.6891	102.713	97.3863		-32.1	92.9981	100.27	98.9701	90.5703	102.937	100.931	101.004	101.152	100.166	99.9309	99.0908	103.48	102.452	100.603	82.0386	95.6488
-32	99.1999	99.5625	100.556	93.3202	99.0914	101.123	98.8409	99.6887	96.3413	100.452	125.614	99.8661	97.6062	100.036	102.805	97.3863		-32	92.71	100.07	98.5924	90.671	103.555	100.576	100.925	101.605	100.253	99.8765	98.0087	101.517	101.032	100.182	81.3574	96.1399
-31.9	99.0881	99.2504	101.231	94.3399	99.401	101.255	98.8973	100.482	96.2538	100.73	126.108	99.9631	99.7996	99.8278	102.484	97.6617		-31.9	92.9693	99.9703	100.427	89.933	104.229	101.157	100.606	102.058	100.631	99.8765	98.4474	102.302	100.104	99.9713	81.8926	96.4205
-31.8	99.3675	99.3024	101.569	96.182	100.414	102.046	98.7563	100.811	97.5664	100.785	126.726	99.8419	100.63	99.7238	102.346	98.3044		-31.8	94.6696	99.9703	101.533	88.9602	102.487	101.479	100.712	102.086	100.602	99.8221	99.0324	103.803	99.814	99.9011	82.1846	96.175
-31.7	98.8647	99.1984	102.469	96.8399	101.427	101.882	98.418	100.072	97.5955	100.146	126.911	100.206	100.333	99.6891	102.622	98.0902		-31.7	95.9377	99.9703	101.722	88.6918	100.184	101.253	101.084	102.114	100.457	99.8221	99.2663	102.602	99.756	99.6905	82.2819	95.4384
-31.6	97.412	99.2504	104.016	94.7347	102.863	101.222	98.3898	100.592	96.6038	99.6186	124.873	99.7449	99.4735	99.9317	101.427	97.8453		-31.6	96.2835	99.8704	102.424	87.7526	99.735	100.576	101.429	102.341	100.98	99.8765	99.5003	102.695	98.9153	99.4448	83.547	94.9123
-31.5	96.3504	99.5625	102.3	96.7412	104.523	101.156	98.6717	101.03	96.3413	99.702	123.39	99.8176	99.8885	100.244	101.013	98.2432		-31.5	96.8022	99.8704	102.64	86.1089	99.7069	100.995	101.217	101.973	100.98	99.9581	99.6173	103.133	99.582	99.5501	85.2014	94.5966
-31.4	98.5015	99.5365	102.188	97.5636	104.101	100.925	98.418	100.345	96.0496	99.5631	126.448	99.6236	98.8214	100.209	100.967	97.9372		-31.4	96.6005	100.12	99.5098	85.3038	99.089	100.963	100.978	101.52	101.068	100.23	99.7635	103.572	100.249	99.7958	85.3961	94.8421
-31.3	99.7586	99.4325	100.668	97.1359	102.272	101.024	98.3334	100.291	95.2038	99.0632	126.015	99.3569	98.7622	99.9317	100.645	97.8147		-31.3	96.5717	100.545	98.8083	84.8678	98.134	100.834	101.004	101.435	101.329	100.556	100.319	102.602	101.206	100.147	85.2501	97.3324
-31.2	99.7027	98.9383	101.878	96.6096	102.666	101.651	98.4462	100.51	95.3204	99.0354	126.201	99.7206	99.7107	99.8624	99.9561	97.2638		-31.2	96.9751	100.345	101.668	84.0962	98.134	101.608	100.978	101.435	101.184	100.638	100.261	101.864	101.321	100.357	85.7367	94.316
-31.1	99.6189	98.7823	101.344	96.182	103.313	101.354	98.3898	99.6066	94.6204	98.9521	127.189	99.4781	99.681	100.14	99.5424	96.7129		-31.1	97.4074	100.295	101.614	83.6937	98.4711	101.802	100.765	101.35	101.62	100.529	99.822	102.487	100.336	100.287	85.7853	95.3682
-31	99.8703	98.7823	101.09	95.261	103.538	101.651	98.5026	99.7161	93.9787	99.0077	123.39	98.7021	99.8885	99.9317	100.462	97.0802		-31	97.638	100.645	102.1	84.331	99.117	101.899	100.579	101.577	101.3	100.475	99.9098	101.171	98.3065	99.7607	86.3206	95.2279
-30.9	99.9262	98.6002	101.794	95.261	103.819	101.816	98.8691	99.9077	93.9496	99.4242	124.162	98.3868	100.244	99.2385	100.508	97.2944		-30.9	97.8973	100.42	101.426	85.0355	99.2013	102.028	100.393	101.209	101.329	100.312	99.9683	102.025	99.814	99.4448	87.2451	95.8593
-30.8	99.7865	98.5222	101.54	95.6228	100.527	101.915	98.9818	99.4698	94.0079	99.1187	126.88	98.6778	100.57	99.3425	100.232	97.7229		-30.8	98.0991	100.395	99.6987	86.545	99.0609	101.092	100.367	100.189	101.882	100.284	99.939	103.526	102.22	100.252	88.4129	97.0168
-30.7	99.5631	98.2621	100.471	95.1952	99.3728	102.046	98.6999	100.044	94.6496	98.9799	125.768	99.0416	100.066	99.4465	100.691	97.7841		-30.7	98.4449	100.245	99.5098	88.4906	98.9766	100.511	100.393	99.9912	100.893	100.42	100.407	103.364	102.684	100.357	90.5539	96.8063
-30.6	99.7865	98.6782	100.499	95.1294	102.328	101.75	98.277	100.4	94.7663	98.9799	126.386	99.0901	99.2957	99.0999	101.611	96.3457		-30.6	98.9348	99.9453	99.7526	89.4634	99.5383	101.35	100.473	100.246	101.213	100.502	100.378	102.556	99.1762	100.393	91.673	96.5959
-30.5	99.6189	99.1724	101.597	95.1294	101.455	102.014	97.9387	100.455	94.8246	99.0354	129.475	98.7748	100.185	98.6492	102.392	94.9378		-30.5	98.8772	100.12	100.076	90.0336	100.1	101.544	100.42	100.586	101.94	100.339	99.939	101.979	99.727	100.077	91.5757	96.3854
-30.4	98.5853	98.7302	105.198	95.1294	99.4572	101.948	98.0515	100.318	95.0288	99.452	129.969	99.1871	100.807	99.3078	102.989	96.5293		-30.4	97.6668	99.0706	100.67	90.7381	100.381	102.028	100.553	100.756	101.824	99.8221	99.5588	101.471	98.9732	98.8129	92.0623	96.3153
-30.3	98.4736	98.3401	100.893	95.3268	99.4572	102.211	98.3616	100.373	94.9413	99.6464	126.757	99.2114	101.222	100.001	103.219	97.9984		-30.3	97.7821	99.0706	100.184	91.4089	100.521	102.157	100.845	100.642	101.388	98.7344	99.5588	101.194	98.8573	99.2342	92.5976	96.4556
-30.2	99.5351	98.5222	101.766	95.7215	100.555	102.343	98.3334	100.373	95.1163	99.3965	124.224	99.4296	101.193	99.4465	102.484	97.6005		-30.2	98.7907	99.0706	100.157	91.8115	100.549	101.802	100.925	100.444	100.631	98.9791	99.7635	102.718	100.713	100.042	92.3056	96.7011
-30.1	100.122	98.4441	102.019	94.7676	100.499	101.948	98.3898	99.6887	95.7871	99.452	124.502	99.5266	100.57	99.0999	102.897	95.3357		-30.1	99.3383	99.7454	100.211	92.1805	100.662	101.576	100.925	100.614	100.748	99.1151	99.9975	103.272	100.539	99.7256	91.965	96.3854
-30	100.066	98.3661	102.216	94.2742	101.061	102.112	98.5308	100.701	95.9038	99.8408	124.811	98.2656	100.63	99.3772	104.276	94.7848		-30	99.7705	99.1456	100.427	92.8514	100.774	100.737	100.526	100.784	100.864	99.4686	100.378	102.51	99.582	99.4097	92.4516	95.1578
-29.9	100.15	98.9643	103.285	95.1294	103.622	101.981	98.6999	101.823	95.4079	100.396	122.618	98.4838	100.985	99.9317	104.644	97.0496		-29.9	99.2518	99.1206	99.6177	92.9185	100.634	100.124	100.526	100.416	100.748	99.8765	100.144	101.333	100.974	99.3044	92.7922	94.5966
-29.8	100.206	98.9643	103.032	96.2478	102.525	101.915	98.559	100.756	95.3204	100.896	123.112	99.7206	100.185	100.313	105.103	96.9578		-29.8	99.1365	98.9456	99.9145	92.6501	100.802	100.834	100.898	100.444	100.078	99.7677	99.7635	102.071	100.8	99.5852	92.3056	94.6317
-29.7	100.094	98.7563	102.131	97.4649	102.469	102.046	98.1361	100.181	96.108	100.73	125.429	100.109	100.066	100.174	105.517	97.3863		-29.7	99.1942	98.6707	100.751	92.8849	100.943	101.06	101.19	100.812	100.369	99.6318	99.6466	103.549	99.3501	99.6905	91.3811	93.4041
-29.6	99.9821	98.9123	100.19	96.6096	102.806	101.915	97.685	100.592	95.933	100.618	125.954	100.497	100.63	100.348	105.333	99.2532		-29.6	99.3094	98.7207	99.6987	92.8849	100.774	100.898	101.27	100.982	100.369	99.4142	99.6758	103.226	99.1182	99.515	91.0405	92.8078
-29.5	100.066	98.9383	101.259	96.3465	103.566	102.673	97.2057	101.413	96.3705	101.063	128.517	99.2841	100.066	101.006	105.976	99.5592		-29.5	99.4247	98.4708	99.8875	93.1197	100.746	100.672	101.137	100.727	100.166	99.1151	99.3833	101.309	100.307	100.252	89.0455	92.8078
-29.4	100.122	99.0163	100.781	95.8531	103.876	102.937	97.0366	101.467	96.6913	101.146	128.702	99.0173	100.244	101.18	105.609	98.9777		-29.4	98.6754	97.9209	99.5368	93.1197	100.802	100.543	100.898	100.388	100.049	98.8976	99.1493	100.686	99.0892	100.744	85.5907	92.913
-29.3	99.4792	99.0944	99.374	94.6031	101.765	101.948	96.2472	101.276	96.6913	101.091	127.313	99.8419	100.096	101.249	104.965	97.2026		-29.3	98.0991	97.5461	99.4558	92.9185	100.802	100.576	101.084	100.472	100.602	98.7888	99.1493	102.279	97.7846	100.182	83.4984	93.6496
-29.2	98.9485	99.1204	99.5991	94.3399	100.611	101.42	95.1195	101.495	96.9247	101.118	126.695	99.9631	99.7107	101.145	105.976	97.8759		-29.2	98.5025	97.3461	100.643	92.9185	100.774	100.834	101.137	100.727	101.388	98.68	98.8276	101.933	98.3065	100.322	81.9413	93.6496
-29.1	98.9764	98.6262	101.315	94.4715	99.992	101.42	94.753	101.385	96.2246	101.507	125.645	100.084	99.5328	100.66	105.057	98.8859		-29.1	98.4449	97.2961	100.535	93.4216	100.999	100.737	100.632	100.359	100.544	98.7888	98.5644	102.187	98.5384	100.322	81.1628	93.2287
-29	99.4513	98.2881	101.934	94.2413	100.076	101.552	94.7249	100.811	96.7497	101.59	126.386	99.3569	100.392	100.66	102.943	97.9065		-29	98.272	97.746	100.157	93.7571	101.252	100.188	100.473	100.189	100.107	99.0063	98.7691	102.141	100.916	100.287	80.7248	92.0712
-28.9	99.9262	98.7042	101.456	94.1426	100.302	101.453	94.9222	100.592	97.4205	100.924	125.614	99.1871	101.341	100.036	101.702	98.9165		-28.9	98.3008	98.0209	101.075	94.1261	101.308	101.092	100.26	100.756	101.184	99.0335	98.8569	101.079	102.017	100.533	81.0654	91.0891
-28.8	100.01	99.0424	101.231	95.0636	100.133	101.849	95.035	101.714	97.683	100.785	125.058	99.6964	100.363	100.348	97.9799	99.5898		-28.8	98.0991	97.9459	100.913	95.1659	101.28	101.738	100.048	100.756	101.213	99.0063	98.7984	101.887	98.7993	100.357	82.0386	90.9488
-28.7	100.066	99.3545	101.484	96.1162	100.808	102.409	95.1477	101.358	98.1497	100.979	126.139	99.4781	100.185	100.521	93.7059	96.6211		-28.7	97.955	97.821	100.373	95.9375	101.055	100.931	100.048	100.303	100.457	99.0607	98.5936	102.672	98.4224	100.673	81.844	91.1593
-28.6	99.9542	99.4585	101.906	96.0175	101.258	102.277	95.2605	101.714	97.8872	100.452	126.54	97.4653	100.363	99.6545	91.1783	94.5706		-28.6	98.4737	97.571	99.9145	96.3065	100.971	100.543	100.074	99.9063	100.573	99.1423	98.5644	103.641	99.2342	100.463	81.698	90.7033
-28.5	99.8983	99.6146	103.397	96.7412	101.652	102.145	95.627	102.562	97.4205	99.7575	130.339	97.344	99.9181	100.105	89.1103	95.3969		-28.5	98.8483	97.3961	99.8606	96.4071	100.915	101.124	100.048	99.3401	99.9038	99.1151	98.6521	102.81	98.9443	99.5852	81.3574	90.2824
-28.4	100.15	99.6146	102.947	96.9715	101.906	102.112	96.5573	100.893	97.9455	95.314	129.567	98.4596	100.837	100.07	87.3639	96.1008		-28.4	98.9348	97.3461	100.859	95.9039	100.746	101.092	99.7557	99.2835	99.642	99.1151	98.6521	100.963	98.5384	100.077	81.552	90.7735
-28.3	100.178	99.3545	98.8957	96.3465	101.765	101.717	97.2903	100.537	98.2081	97.0636	125.027	98.4111	101.756	99.8278	84.6984	97.172		-28.3	98.6466	97.5461	101.345	95.971	100.83	100.737	99.8354	99.7364	99.4383	99.4958	98.8569	101.956	100.394	100.533	82.2332	90.2123
-28.2	99.9262	99.3805	102.835	96.0833	101.849	101.255	97.6004	100.318	98.5581	98.2023	125.181	98.0473	100.363	99.8971	81.941	97.2944		-28.2	98.4161	97.9459	100.562	95.971	100.943	100.672	100.5	99.878	99.7293	99.7405	98.9154	102.856	101.032	100.322	83.1091	90.3175
-28.1	99.7307	99.4845	101.512	96.5438	102.159	102.178	97.9387	99.6887	98.7331	98.6188	127.467	98.3383	99.9181	99.9317	82.3086	98.8859		-28.1	98.5313	98.1459	99.9685	96.1723	100.971	100.576	100.712	99.2552	100.049	99.8221	98.4182	102.371	101.09	100.428	86.6612	89.3354
-28	99.7307	99.7186	99.5991	96.1491	102.328	102.574	98.7845	100.181	97.9455	98.5355	128.363	99.1143	99.6217	100.105	84.009	98.8553		-28	98.8195	97.9459	99.5098	96.4742	100.943	101.027	100.765	99.057	100.195	99.9309	98.4766	101.286	101.263	100.006	89.1914	89.0899
-27.9	99.9262	99.6406	101.287	95.0965	102.215	102.277	99.2356	101.139	98.033	98.4244	126.942	99.0173	100.718	99.9664	86.0311	97.2944		-27.9	99.0501	97.821	98.6194	96.6754	100.83	101.608	100.951	99.4533	100.602	99.7677	98.5059	100.501	101.206	99.4799	89.9213	90.7033
-27.8	100.038	99.2504	101.231	95.0307	101.849	102.079	99.2356	101.905	98.7331	98.4244	126.386	98.9203	101.608	99.5851	87.6856	97.2332		-27.8	98.9636	98.4458	98.1337	96.6419	100.774	101.415	100.951	99.1136	100.369	99.5774	98.1842	101.102	100.22	99.5501	94.1546	89.3003
-27.7	99.9821	99.7706	101.231	95.4254	101.512	102.046	99.3201	101.385	99.6081	97.9523	123.544	99.0901	100.244	99.3078	87.7775	97.6311		-27.7	99.223	98.7957	97.9178	96.0716	100.886	101.157	100.818	98.8588	100.166	99.7133	98.5059	101.356	100.742	100.568	91.2351	89.5458
-27.6	100.094	99.5105	102.975	95.5899	101.118	102.211	99.2074	100.948	101.621	97.3691	124.008	99.8661	100.422	99.4118	87.0422	97.3556		-27.6	99.0213	98.7457	98.9162	96.1052	101.28	101.415	100.659	99.1419	100.369	99.7949	99.4126	102.51	101.061	100.814	91.1378	89.7914
-27.5	100.066	98.5482	102.328	95.0307	100.611	101.552	98.9536	101.878	103.692	96.6193	127.374	99.0658	100.689	99.7584	86.7205	96.1926		-27.5	98.9924	98.8457	100.13	96.3065	101.42	101.027	100.685	98.236	99.4674	99.7405	99.705	103.434	100.51	100.498	90.2133	89.1249
-27.4	100.066	98.6002	102.638	95.6557	100.302	101.651	98.6999	102.671	103.4	96.2027	126.602	98.6051	100.867	99.6198	87.0882	95.5499		-27.4	99.2806	98.7957	99.5638	96.34	101.083	100.027	100.685	98.2077	99.8456	99.9581	99.2078	101.563	101.321	100.919	90.2133	88.8443
-27.3	100.038	98.9383	100.443	96.6096	100.02	102.178	98.8409	101.96	103.487	96.4804	126.355	99.3811	101.044	99.4465	87.1341	97.1108		-27.3	98.9636	98.5957	98.6464	96.9103	101.167	100.124	100.818	98.5191	100.253	100.148	99.3833	100.548	101.003	100.006	90.2133	89.2652
-27.2	99.8703	99.0684	101.006	95.9189	99.9638	101.882	98.8409	101.276	103.779	96.647	128.98	99.5024	101.193	99.7584	88.3749	96.2539		-27.2	98.5602	98.2209	98.7813	97.6818	101.392	100.543	100.792	98.0378	99.7584	100.257	100.348	102.533	100.713	99.515	90.2133	90.0369
-27.1	100.178	98.9643	103.032	95.6228	100.133	101.321	98.7845	101.96	103.604	96.6193	127.004	99.3084	99.9478	99.5505	88.6047	94.5706		-27.1	98.0414	98.1459	98.5384	97.447	101.28	101.641	100.659	98.236	99.1474	100.04	100.261	103.849	100.423	99.9713	92.8895	90.4578
-27	100.261	98.7823	101.034	95.2939	100.273	101.519	99.0946	101.987	103.137	97.0081	127.189	99.5994	99.5328	99.4811	88.283	95.3051		-27	96.4852	98.4208	98.8622	97.5476	101.167	102.028	100.818	98.1511	98.6237	100.121	99.9683	101.887	100.104	100.357	95.3711	91.2294
-26.9	100.15	98.2361	100.64	94.5044	100.611	101.948	99.2074	100.893	103.575	97.1469	126.324	99.4296	101.074	99.5158	91.6379	96.9884		-26.9	96.0529	98.4708	100.427	97.5141	101.195	101.35	100.898	98.6606	98.2165	100.393	99.939	102.187	98.8283	99.7958	97.5121	92.9481
-26.8	100.094	98.3141	100.528	94.307	100.78	101.42	99.5457	101.166	103.925	96.6193	123.637	99.6479	100.778	99.4465	93.7059	98.6411		-26.8	96.0817	98.2708	100.886	96.9103	101.252	101.253	101.004	99.0287	98.0128	100.393	99.6758	100.848	99.4081	99.7256	98.6799	94.5966
-26.7	100.15	98.7042	102.525	94.8991	100.977	100.166	99.6584	101.358	103.312	96.3693	124.44	100.569	99.8885	99.4465	94.2115	99.1308		-26.7	96.1682	98.2209	100.535	96.5748	101.252	100.801	100.792	98.8588	97.6928	100.42	99.8513	99.7395	100.51	100.042	98.8745	95.3682
-26.6	100.122	98.3661	105.057	94.932	101.146	99.704	99.9122	100.318	102.817	96.5637	127.93	99.3084	100.452	99.6198	96.1416	99.2226		-26.6	96.7158	98.1709	100.508	96.0716	101.476	99.7363	100.393	98.5757	97.7801	100.556	100.115	101.448	100.191	100.042	98.8745	95.4033
-26.5	100.066	98.08	101.737	94.3728	101.174	101.222	99.8558	100.209	103.312	97.1191	131.915	98.2898	100.541	99.7584	97.4744	99.8653		-26.5	96.6293	97.9209	100.562	95.971	101.476	100.35	100.154	98.6323	98.1001	100.583	100.144	101.656	99.4661	99.6905	99.6044	95.6138
-26.4	99.9262	98.2881	100.95	94.8662	101.118	102.046	99.6866	100.674	103.837	97.3413	129.783	98.9446	99.5328	99.7584	98.2097	99.7429		-26.4	96.514	97.596	100.751	95.3337	101.139	101.641	100.26	99.2835	98.7692	100.475	99.6173	100.917	99.8719	99.6905	100.237	95.8242
-26.3	99.8145	97.4818	101.428	94.9978	101.399	101.387	99.8276	101.385	103.575	97.0636	128.424	100.472	99.4735	100.764	98.7152	99.7429		-26.3	96.0817	97.796	100.373	95.4678	101.224	101.286	100.26	99.1985	99.5256	100.502	99.7635	99.8549	99.756	100.463	101.259	95.9996
-26.2	100.01	96.6495	104.326	94.7018	101.821	101.123	99.7994	101.823	103.225	97.2025	129.938	100.206	99.7403	101.318	97.842	99.5898		-26.2	95.7647	98.0459	100.265	95.8704	101.42	100.866	99.9682	99.1136	99.8747	100.448	99.822	100.27	99.0312	100.287	102.67	95.9645
-26.1	100.15	96.7796	105.057	94.2742	101.681	101.453	99.4047	101.385	102.408	97.8412	129.32	100.036	99.9478	100.625	96.9229	99.7735		-26.1	96.6005	98.1459	100.184	95.3672	101.392	100.866	99.5432	99.6232	100.078	100.366	99.705	98.4004	99.1182	100.322	103.838	96.175
-26	100.066	96.4675	102.385	94.2413	101.709	101.519	99.2356	101.44	101.679	97.1469	128.239	99.6964	99.5328	100.313	96.1876	100.049		-26	96.5717	98.2708	99.3479	95.2666	101.476	100.414	99.5432	99.878	99.7874	100.393	100.173	96.5764	101.466	100.533	104.908	96.3153
-25.9	99.9542	95.9473	102.441	94.1426	101.934	101.552	99.3201	101.331	100.337	96.0916	125.243	99.1871	98.7325	100.868	95.774	100.294		-25.9	95.9953	98.0959	98.3496	95.6356	101.476	100.285	99.3041	99.1985	99.3802	100.475	100.407	95.2604	102.481	100.042	105.541	96.2802
-25.8	99.5631	95.7392	102.638	93.4847	101.906	101.519	99.4047	100.619	98.7622	95.9527	123.946	99.4539	98.9104	101.249	94.4872	100.569		-25.8	95.5918	98.1459	99.3209	95.9039	101.504	101.06	98.9587	98.6606	99.4674	100.448	100.641	94.891	102.887	100.112	105.395	94.807
-25.7	99.7865	95.8432	101.484	93.5834	98.8944	101.288	99.4893	100.811	97.8872	95.8416	127.189	99.6964	100.541	100.244	92.6949	100.539		-25.7	95.5342	98.2708	101.048	96.4406	101.364	101.318	99.2509	99.2835	99.8165	100.257	100.524	97.777	102.916	100.182	104.86	93.7899
-25.6	100.122	95.8693	101.625	94.9649	100.864	101.816	99.6021	101.084	98.0914	95.7305	127.251	98.6051	100.244	99.4465	92.6949	100.294		-25.6	95.5918	97.9959	100.535	93.4552	101.139	100.414	99.3572	100.076	100.02	100.23	100.319	99.6471	101.698	100.147	104.86	94.4914
-25.5	99.8145	96.2334	102.413	95.3597	100.499	102.178	99.7994	100.619	98.7039	95.4528	125.151	98.3141	99.7403	99.7931	94.3034	100.171		-25.5	95.563	97.9709	100.589	90.1343	101.28	100.672	99.3041	100.671	100.369	100.067	104.736	98.4004	99.1762	99.6203	105.492	94.2459
-25.4	99.7307	96.6495	101.512	94.7018	100.189	102.442	99.884	100.482	99.1123	94.8696	125.83	97.5623	100.096	99.7931	93.5681	100.508		-25.4	95.246	97.9459	99.8336	89.4634	101.308	101.576	99.5432	100.727	100.66	99.9853	104.736	99.5317	97.4368	99.2693	105.589	93.7197
-25.3	99.8424	96.9356	100.19	94.7347	100.583	102.508	99.6021	101.686	98.4997	94.6474	123.606	98.3868	100.422	100.036	92.3272	100.539		-25.3	95.1595	97.821	99.7796	87.9874	101.167	101.608	99.676	100.727	100.078	100.067	104.736	100.848	98.6544	100.252	105.395	93.2287
-25.2	99.8424	98.5222	103.144	95.2281	100.724	101.717	99.3483	101.741	98.8206	94.7585	127.405	100.569	100.155	100.313	93.0625	100.447		-25.2	95.8512	97.8959	100.751	87.0482	100.943	101.092	99.4369	100.501	99.3511	100.067	104.736	99.4624	99.9299	100.357	105.346	94.1406
-25.1	99.8703	99.6406	102.919	94.9649	100.667	101.321	99.1792	101.166	100.541	94.6474	127.313	99.5509	99.9478	99.3772	93.0166	100.447		-25.1	95.9665	97.821	100.373	85.9412	100.606	100.64	99.3838	100.048	99.0601	100.148	99.8805	98.1926	100.278	99.7256	105.152	95.5787
-25	100.01	101.903	103.088	94.9978	100.527	101.684	99.2356	101.604	101.008	94.6474	122.711	98.0958	100.6	98.5453	94.0736	100.569		-25	95.7359	97.846	100.184	84.0627	100.381	100.576	99.4103	99.793	99.7293	100.176	99.8805	98.7005	100.51	99.9362	104.519	96.175
-24.9	99.9542	100.213	101.737	95.6886	100.161	101.981	99.2074	100.701	99.8415	94.7585	124.378	97.441	100.807	98.4759	94.1195	100.63		-24.9	95.7071	98.1959	100.13	82.4861	100.212	100.059	99.49	99.425	100.398	100.148	99.8805	99.7625	100.829	100.603	104.519	96.3153
-24.8	99.8145	98.4441	99.4022	95.8531	99.6824	101.486	99.151	100.865	98.9081	94.9529	125.336	97.635	100.57	99.2732	92.557	100.753		-24.8	95.2748	98.4458	99.5368	81.5133	100.718	100.317	99.7291	99.1419	100.195	100.176	99.7343	100.34	101.35	100.112	104.276	96.21
-24.7	99.9542	98.002	99.4022	95.9517	99.4572	101.849	98.7281	101.604	98.9081	95.0085	124.224	99.6479	101.044	99.5158	90.7187	100.936		-24.7	95.2172	98.3208	99.186	80.0373	100.69	101.253	99.4369	99.6515	100.311	100.094	99.5003	101.148	101.64	99.7256	103.059	95.3332
-24.6	99.8983	98.3921	98.7269	96.3136	99.8231	105.115	98.3616	101.166	98.6164	94.9529	123.514	98.2413	101.548	98.5106	89.34	100.875		-24.6	95.3613	97.871	99.267	78.3266	100.325	101.415	98.879	99.6515	100.195	99.8765	99.5296	102.233	100.684	100.217	102.232	95.0876
-24.5	99.5072	100.863	99.2896	95.5899	100.273	100.001	98.2488	101.385	99.0831	94.4808	124.039	98.3626	100.837	98.1293	87.226	101.028		-24.5	95.7359	97.646	100.157	77.9576	100.578	100.35	99.1978	99.3967	100.107	99.3598	99.3541	101.794	99.5241	100.533	101.161	95.4033
-24.4	99.4234	100.291	102.328	95.8202	100.33	98.7142	98.3052	101.249	99.0248	94.092	126.633	99.6236	100.718	98.8572	86.7665	101.059		-24.4	96.197	97.621	99.159	78.9975	101.224	100.414	99.5166	100.246	100.369	97.2389	99.2371	99.7625	100.104	100.112	100.042	94.9824
-24.3	99.4792	98.6522	101.878	96.1491	100.358	100.892	98.6435	101.03	97.3622	94.8141	126.695	100.739	100.718	99.3772	87.4558	101.059		-24.3	96.4276	97.671	99.5368	78.9975	101.027	101.253	99.2509	100.189	100.107	97.2932	99.705	99.3008	101.234	100.287	99.2638	94.5966
-24.2	99.5072	97.7939	100.921	96.1491	100.555	102.277	98.6717	100.948	97.7705	96.4248	123.359	101.467	100.363	99.0999	88.7886	101.059		-24.2	96.197	97.596	99.4288	77.8234	100.999	104.255	98.879	100.133	99.642	98.2993	100.436	98.1695	100.51	100.147	98.1446	95.0876
-24.1	99.6189	97.6639	100.528	96.6096	100.893	102.343	98.6999	100.92	99.2873	97.2858	123.019	100.885	99.6514	99.0999	90.5349	101.12		-24.1	95.7359	97.646	98.6194	77.8905	101.252	98.8649	98.8524	100.727	100.049	98.2722	100.67	97.9848	101.553	99.5501	96.8795	95.1929
-24	99.7307	97.2737	100.893	96.3465	100.527	101.321	98.5871	101.44	98.4122	97.3969	124.162	100.06	100.066	98.8572	92.3272	101.12		-24	95.563	97.5211	99.186	77.5886	100.774	100.414	99.1712	100.699	100.631	98.1906	100.67	99.2546	103.438	99.5852	95.7604	94.7018
-23.9	99.7307	97.1437	101.372	96.8728	100.555	101.948	98.5308	101.194	98.3539	97.7857	125.768	100.448	101.4	98.6839	93.0625	100.998		-23.9	96.2835	97.721	99.5638	77.2531	101.027	101.06	98.9587	100.02	100.107	99.1151	100.816	97.8693	102.278	100.533	95.955	94.5615
-23.8	99.4234	97.1957	99.6835	96.9386	100.78	102.607	98.8691	100.482	98.7914	97.508	128.208	100.06	102.971	100.07	94.0736	100.936		-23.8	97.8109	97.9959	99.2939	77.6892	101.308	100.931	98.693	99.6232	99.7874	99.4414	100.348	97.4076	101.437	100.533	95.3711	94.8772
-23.7	99.3954	97.1697	100.921	96.3465	100.583	101.783	99.0382	100.263	98.2956	97.1747	126.757	99.6964	102.052	100.14	95.5442	100.814		-23.7	98.589	97.771	99.3749	78.2259	101.252	101.157	98.7993	99.6232	100.166	98.6528	100.436	99.0237	100.336	100.217	95.1765	95.0175
-23.6	99.5072	97.1957	99.9086	96.182	100.639	101.552	98.559	101.249	98.1789	97.1469	126.726	99.7449	99.9181	98.7879	97.2446	100.692		-23.6	98.6466	97.9459	99.9415	78.0582	101.224	101.124	98.4274	99.1136	100.631	98.0002	101.109	98.3311	100.423	99.9362	96.101	94.4563
-23.5	99.3116	97.0917	99.993	96.5438	100.47	101.486	98.3616	101.796	98.5581	96.8414	125.768	100.133	98.3768	99.8278	99.4505	100.875		-23.5	98.7331	98.1209	99.8875	78.5614	101.28	101.027	98.3742	98.5191	100.34	98.0818	101.109	95.7222	100.104	99.4799	95.809	94.2809
-23.4	99.2278	96.9096	101.287	97.6951	99.9357	101.849	98.3052	101.878	99.3748	98.0079	125.552	101.297	98.7918	100.902	100.553	100.998		-23.4	98.7619	97.621	100.076	80.138	101.252	100.898	98.8259	98.5757	100.049	98.109	101.138	95.8607	98.6833	99.866	93.9113	95.1929
-23.3	99.4513	97.5078	101.85	97.6951	99.8794	101.915	98.2488	102.069	99.6081	96.2304	127.251	100.497	100.481	100.66	100.967	100.814		-23.3	98.7907	97.4211	99.2939	81.2114	101.055	101.027	98.9853	98.9721	100.311	98.7888	100.875	98.4004	99.843	100.744	93.7654	95.1578
-23.2	99.5631	97.8199	103.707	97.3991	99.9357	101.387	98.559	101.741	98.8206	96.8137	125.768	100.739	100.422	97.644	102.024	100.692		-23.2	98.7331	97.5211	98.7543	82.6203	101.055	101.124	99.2509	99.0853	99.7874	99.4414	100.933	99.5778	100.597	100.428	95.8577	95.2279
-23.1	99.3675	97.898	104.86	97.6622	100.048	101.783	98.9536	101.823	99.0539	97.4246	127.251	100.957	100.185	98.3719	102.897	100.477		-23.1	98.7331	97.3211	99.3209	84.2304	101.083	100.834	99.0384	99.0287	99.2929	99.0607	101.021	99.9242	100.249	100.568	95.7117	96.666
-23	99.4234	97.976	100.499	97.7938	100.583	101.882	99.2356	102.671	100.512	97.508	128.517	100.157	100.422	99.0652	103.587	99.9571		-23	98.8195	97.1462	98.5654	85.5722	101.055	100.576	98.7196	99.4816	99.4674	98.245	100.875	99.3701	99.611	101.2	94.0573	96.666
-22.9	99.6748	97.3778	99.4585	96.9386	100.583	101.552	99.2638	102.699	100.541	97.3413	127.683	99.9146	100.926	98.5106	104	99.8653		-22.9	99.0213	96.8962	99.8336	86.5785	101.195	101.221	98.5071	99.9346	99.6129	95.6073	101.167	97.777	100.278	100.568	94.3493	96.7011
-22.8	99.7027	96.9876	100.528	96.1491	100.386	101.255	99.1228	102.015	100.687	97.0636	129.197	99.0901	101.074	98.9959	104.69	100.386		-22.8	99.1365	96.8962	100.967	86.8133	101.42	101.027	98.3211	100.048	99.7584	96.6406	100.875	97.5923	99.727	100.252	94.4952	96.8414
-22.7	99.7586	97.0917	100.528	96.3465	100.442	101.255	99.0946	102.562	101.475	96.647	130	98.7748	99.681	99.5851	105.195	100.692		-22.7	99.1654	97.1712	99.8336	88.088	101.195	100.124	98.2946	100.161	99.8456	97.6739	100.787	100.34	100.22	100.603	95.1278	95.5787
-22.6	99.9821	97.6119	100.049	96.7083	100.02	101.519	99.01	103.328	100.921	96.5082	128.301	99.5751	99.4142	99.3078	105.287	100.722		-22.6	99.223	97.3711	99.4558	88.7589	101.224	100.576	98.3477	100.472	99.962	98.6257	101.021	99.7164	101.263	100.708	98.3879	94.1056
-22.5	100.066	97.7419	101.259	96.7412	99.3165	101.651	99.1228	102.535	100.396	96.6748	126.849	100.109	100.392	99.0999	105.93	100.722		-22.5	99.223	97.571	98.9162	88.8931	101.224	100.285	98.6399	100.416	99.8747	99.1423	100.699	99.4162	100.8	100.393	100.529	93.1585
-22.4	100.094	97.7419	101.962	95.3925	99.3165	101.75	99.884	101.385	101.067	96.8137	128.116	99.9389	101.459	98.9265	106.436	100.845		-22.4	99.0501	97.646	98.5654	88.9602	101.42	99.8332	98.6133	100.472	100.224	98.816	100.495	100.825	100.452	100.077	101.405	92.2817
-22.3	99.9262	98.2361	103.088	96.3794	99.6824	101.189	100.983	100.701	101.067	97.0914	128.672	100.448	101.163	99.4118	106.298	100.661		-22.3	99.1654	97.821	100.67	89.3292	101.645	100.511	99.065	101.237	100.311	99.1423	100.173	101.356	99.9589	100.252	102.427	92.1063
-22.2	99.9542	98.5482	101.681	96.9057	100.414	101.057	101.237	100.646	100.833	97.2858	126.973	101.83	101.4	99.8971	106.252	100.202		-22.2	99.3671	98.0459	101.129	90.0336	101.701	100.35	99.4635	101.124	99.8747	99.4958	99.9098	99.5086	99.9009	100.954	102.962	90.2824
-22.1	99.8424	98.2361	100.921	96.7412	100.696	101.189	100.645	101.604	101.154	98.5355	127.251	101.515	101.311	99.7238	106.344	99.8041		-22.1	99.3094	97.9959	100.67	89.5975	101.785	99.93	99.3838	100.274	100.515	99.3055	99.9975	100.132	100.336	100.744	103.692	90.5279
-22	99.7865	98.5222	101.484	95.7873	100.527	101.288	100.589	101.139	101.533	99.2854	126.757	100.885	101.608	99.5851	106.068	99.6817		-22	99.2518	98.2708	100.454	92.0798	101.701	100.608	99.5166	100.841	100.573	99.387	100.524	100.34	100.858	99.7958	104.568	89.7563
-21.9	99.9262	99.0163	99.5147	94.307	100.527	101.519	100.842	100.674	101.796	99.1187	130.092	100.763	102.171	99.6198	105.93	99.5898		-21.9	98.9636	98.5957	100.211	92.0798	102.038	100.543	99.3572	101.067	100.311	99.5502	100.67	98.7929	101.321	100.006	104.957	88.3884
-21.8	99.7027	98.7563	100.668	93.3202	100.527	101.651	100.983	101.194	101.592	99.3965	132.903	99.0173	101.934	98.7532	105.93	99.3144		-21.8	98.8772	98.5957	99.4019	94.5286	102.207	100.027	99.2509	101.322	100.573	99.659	100.407	98.9083	101.843	100.498	105.006	88.0376
-21.7	99.3396	98.3141	102.356	93.8794	100.245	101.849	101.012	100.592	101.446	99.3409	130.031	99.6479	101.578	99.0305	105.563	99.192		-21.7	98.9348	98.2708	98.5654	94.9311	102.122	100.35	99.4103	102.171	99.4674	99.6318	100.465	97.9617	101.09	100.428	105.054	88.9846
-21.6	99.172	98.002	102.216	95.1623	99.9357	101.585	100.11	100.865	101.125	99.4242	128.95	101.248	102.497	99.6891	105.011	98.7635		-21.6	98.9924	98.1709	99.5368	94.4615	102.15	100.091	99.3306	102.001	100.922	99.4142	100.378	97.3614	101.64	100.463	104.811	90.0369
-21.5	99.4513	98.2101	101.54	96.5438	100.076	101.717	99.4611	101.987	100.979	99.452	130.679	100.836	102.378	99.4465	104.552	98.7329		-21.5	99.1077	98.2209	99.0511	93.6564	102.207	99.8332	99.3572	102.313	104.122	99.8765	99.939	97.2229	102.539	100.673	104.908	90.4227
-21.4	99.6469	98.3141	101.034	97.728	100.02	102.145	99.4611	100.756	101.358	99.4242	133.026	101.83	100.63	99.4465	103.908	99.1308		-21.4	99.1654	98.1959	99.1051	93.4216	102.178	100.446	99.5432	102.567	104.268	99.9581	99.5296	99.3931	102.017	101.059	105.346	90.7033
-21.3	99.7865	98.5742	101.934	96.3465	99.7668	102.145	99.2919	99.9897	101.737	99.2854	132.996	102.34	100.007	100.036	103.357	98.9777		-21.3	99.1654	98.2458	99.7526	93.2874	102.122	100.382	99.9682	102.398	103.802	99.9581	99.1493	100.386	101.408	100.252	105.833	90.563
-21.2	99.7586	99.1724	104.016	94.8662	100.048	101.948	99.7994	100.92	101.825	98.9799	131.668	101.612	100.333	100.14	103.449	98.9471		-21.2	99.1077	98.3708	99.7256	93.5893	102.01	100.866	100.021	102.426	104.297	99.9581	98.7984	99.1161	100.829	99.9362	106.173	89.7563
-21.1	99.5631	99.1984	102.61	93.6163	100.414	101.816	99.9685	100.674	101.708	99.0354	131.606	102.17	100.748	100.036	103.081	98.8553		-21.1	97.9261	98.4708	99.0241	93.2874	101.617	101.06	99.7557	102.369	104.704	99.7405	98.6229	100.063	99.64	100.393	106.027	90.2824
-21	99.4792	98.9903	102.385	95.2281	100.33	101.585	99.6584	100.181	101.417	99.3965	131.482	101.661	101.282	100.902	102.943	98.8859		-21	95.1307	98.6207	98.7273	93.3545	101.561	100.769	99.8619	102.596	104.326	100.04	98.7106	99.5548	99.698	100.287	105.881	91.3697
-20.9	99.5351	98.4702	102.356	95.8531	100.386	101.288	99.6866	100.92	101.708	99.6742	131.606	100.982	100.985	100.59	103.127	99.0389		-20.9	93.5169	98.9956	99.8066	94.1931	101.729	100.156	100.181	102.709	101.242	99.9037	99.0031	98.8621	100.191	99.7607	106.076	91.5802
-20.8	99.3116	98.4962	102.638	96.0833	100.639	102.178	99.9685	101.604	102.262	99.7297	131.822	101.03	99.4735	100.174	102.943	98.9471		-20.8	94.2373	98.6707	99.5098	94.4951	102.993	100.414	100.207	102.935	99.4383	99.4958	99.0324	99.3008	100.104	99.7607	106.319	92.2115
-20.7	99.3396	98.6262	101.118	95.557	100.667	103.729	100.053	100.674	102.029	99.7297	130.401	100.642	99.7996	100.001	102.897	98.8859		-20.7	95.0443	97.9709	99.7256	93.9919	101.589	101.189	99.8885	103.558	100.282	99.1967	99.0616	98.5851	100.51	100.006	105.735	92.3869
-20.6	99.6189	98.4181	98.8957	95.6228	100.667	101.453	99.6584	100.154	101.329	99.813	128.702	101.588	100.481	99.9317	102.897	98.8859		-20.6	95.3325	98.0959	101.048	93.6229	101.729	100.511	99.7557	103.898	100.078	99.0063	99.2956	99.0237	101.032	99.8309	105.2	92.422
-20.5	99.6189	98.3141	99.4303	96.1491	100.527	99.0772	99.4329	100.646	100.921	99.9241	127.436	101.564	100.333	99.8971	101.932	98.8859		-20.5	94.7849	98.7457	99.9415	93.9919	101.954	100.446	99.7557	104.04	99.962	98.9248	99.6758	98.8852	101.437	100.182	105.152	92.2115
-20.4	99.3675	98.2621	101.315	95.7544	100.639	98.8462	99.6866	100.455	100.425	99.9797	125.552	101.564	100.689	99.6545	101.656	98.7941		-20.4	93.6322	98.7457	98.6194	93.7571	102.01	100.737	99.7557	103.672	99.9038	98.952	99.7928	94.8218	100.51	100.814	105.492	91.4048
-20.3	99.3675	98.002	102.469	95.3268	100.667	100.595	100.138	100.619	100.337	100.285	123.699	101.758	100.837	99.8971	101.427	98.9471		-20.3	94.5255	98.0959	99.7796	93.69	102.066	100.64	99.7291	103.7	99.7293	99.0335	99.5296	95.6067	100.307	100.954	105.492	90.3526
-20.2	99.6189	97.924	98.4174	95.0636	100.499	100.364	100.448	100.756	100.979	100.119	123.961	101.879	100.422	100.452	100.829	99.2226		-20.2	95.1884	98.2708	100.67	93.9583	101.589	100.317	99.676	103.813	99.3511	98.8704	99.705	98.6774	101.756	100.533	105.006	90.4929
-20.1	99.5351	98.2101	100.471	95.8531	100.667	100.793	100.73	100.482	100.541	99.9519	123.259	102.34	100.096	100.486	101.105	99.1308		-20.1	94.4103	98.9456	99.8066	93.8577	101.083	100.22	99.5432	103.7	98.8856	98.7888	99.4418	97.7308	103.641	100.673	104.324	91.1242
-20	99.4792	98.3401	101.625	96.4123	100.864	101.618	100.786	101.002	100.483	100.091	123.463	101.927	99.2068	99.9317	100.921	99.1308		-20	94.0644	98.6207	99.2939	93.8912	101.083	100.479	99.6229	103.756	98.6819	98.7072	98.9446	97.0382	101.93	101.059	103.74	90.6682
-19.9	99.4792	98.1841	102.131	94.8333	101.118	101.354	100.955	100.893	104.042	100.119	125.975	101.515	99.0882	100.14	100.645	99.1614		-19.9	93.7762	98.0209	98.8083	94.3273	100.858	100.188	99.8619	103.105	98.4492	98.5441	99.1201	97.6846	101.292	100.322	103.4	90.7735
-19.8	99.5351	98.4441	101.991	96.2149	101.315	101.057	101.209	100.345	104.042	99.8964	126.304	100.618	100.837	100.764	100.232	99.1002		-19.8	92.9981	98.1959	98.6194	94.5286	100.83	100.059	99.9682	102.369	98.391	98.6257	99.4126	99.1854	101.119	100.498	103.011	90.563
-19.7	99.6748	98.8343	100.612	96.182	101.315	100.925	101.124	100.318	97.3039	99.7297	125.063	100.836	100.837	100.902	100.324	98.9777		-19.7	92.0759	98.1709	98.9701	94.4615	101.28	100.285	100.34	101.945	98.8856	98.0274	99.3541	98.9776	99.814	100.287	102.67	90.6682
-19.6	99.5351	99.1204	99.0646	95.8531	101.315	100.76	100.899	100.619	97.3039	99.7853	124.474	101.709	100.718	100.694	100.737	99.0083		-19.6	91.7013	98.3708	99.9145	94.0925	101.561	100.414	100.632	102.058	99.3511	97.7011	99.0908	97.9617	99.669	99.7607	101.843	90.7033
-19.5	99.0323	99.3285	98.8676	95.6886	101.371	101.189	100.814	100.099	97.2164	99.8408	123.731	100.521	99.6514	100.556	101.105	98.6717		-19.5	91.7301	98.5707	99.5368	94.2267	101.532	100.608	100.659	102.454	99.2638	97.8371	99.1201	97.0151	100.916	100.147	100.042	91.0541
-19.4	98.8647	99.0684	101.681	95.8202	101.512	101.156	100.842	100.209	96.5163	99.2854	123.869	100.957	100.63	100.14	101.013	98.8247		-19.4	91.3267	98.5208	98.7813	94.6963	101.28	100.608	100.712	102.341	99.322	97.8643	99.2663	95.7453	100.887	100.533	98.096	93.2988
-19.3	98.7809	99.1724	102.807	95.8531	101.512	99.968	101.04	100.92	95.8746	99.2021	124.093	102.704	101.578	100.244	100.645	99.345		-19.3	91.3267	98.6957	98.5115	94.9647	101.167	100.511	100.792	102.454	99.3802	97.6195	99.3541	94.0137	100.771	100.568	97.7067	94.2809
-19.2	98.8088	99.8486	102.807	94.5702	101.54	99.704	101.153	101.194	95.6996	99.5631	122.506	102.34	99.5032	100.694	101.151	99.2838		-19.2	91.7878	98.9956	98.1877	95.1995	101.139	100.285	100.845	102.426	99.1183	96.8038	99.3248	95.1219	101.119	99.3746	97.8527	95.2279
-19.1	99.2278	100.213	101.344	94.1097	101.849	101.354	101.632	101.276	97.2164	99.3131	122.963	100.836	98.9104	100.833	101.473	99.345		-19.1	93.0846	99.0456	98.4845	95.3672	100.943	100.576	100.818	102.228	99.5547	96.6678	99.2078	98.4465	101.466	99.4448	97.4634	96.3153
-19	99.5072	99.9787	100.19	94.4715	101.878	101.717	101.886	100.373	100.716	99.1187	124.196	100.909	100.452	100.382	101.151	99.345		-19	92.9693	98.9706	98.8892	95.3337	100.999	100.931	100.526	102.199	100.166	97.1845	98.7984	101.125	101.379	99.9713	97.4634	96.4205
-18.9	99.5072	99.3285	99.5991	95.4254	101.681	101.486	101.491	100.537	101.242	98.3134	125.415	102.728	102.23	99.7238	100.645	98.7023		-18.9	91.9895	98.7457	98.7813	95.4008	101.364	100.479	100.5	102.284	100.311	97.5924	98.9154	100.178	99.843	100.287	97.9987	97.1571
-18.8	99.2278	99.2764	100.134	95.261	101.512	102.046	101.491	101.139	100.746	97.2025	126.487	102.534	101.43	100.174	100.967	98.1514		-18.8	91.9895	98.6457	98.8892	95.6356	101.42	100.64	100.473	102.596	100.369	98.1906	99.2371	99.347	99.785	100.884	98.2906	97.1571
-18.7	99.4234	99.3805	100.528	94.3399	101.652	101.915	101.773	101.194	101.3	99.1743	125.402	100.982	99.6217	100.868	102.759	96.2539		-18.7	91.9607	98.9206	99.213	95.7697	101.224	101.06	100.101	102.341	100.195	98.109	99.1786	100.594	101.553	100.849	98.7772	96.9466
-18.6	99.5072	99.4325	101.456	94.8005	101.596	101.981	102.055	101.604	101.387	98.5355	124.581	99.9389	100.807	100.729	103.908	95.2133		-18.6	92.2777	98.8957	99.213	95.7697	101.139	100.479	100.393	101.916	100.049	97.5924	98.8861	100.594	101.756	100.954	99.0692	96.9115
-18.5	98.4177	99.7966	101.484	94.3399	101.118	102.574	101.632	102.015	101.358	99.0077	124.897	99.1871	102.882	100.313	104.322	97.3556		-18.5	92.6235	98.5957	99.3749	96.0381	101.027	100.543	100.553	101.492	99.6711	97.538	98.9154	98.4696	101.292	100.533	98.7772	96.9466
-18.4	98.1942	99.4845	100.865	93.8136	101.005	102.277	101.294	101.823	101.504	99.7297	124.19	98.9446	102.141	100.348	105.103	96.6823		-18.4	92.5947	98.6207	98.4305	95.8704	100.718	101.124	100.314	101.01	99.6711	97.402	99.0031	96.3917	102.307	100.182	98.8745	97.122
-18.3	98.7809	99.5885	99.6273	94.4386	100.921	101.585	101.294	101.577	100.512	99.813	122.74	99.8419	101.282	100.209	105.333	96.7435		-18.3	92.8252	98.7457	98.3765	95.2666	100.493	100.576	100.207	100.274	99.7002	96.9669	98.2719	96.6688	103.554	100.884	99.4584	97.4727
-18.2	98.697	99.7966	102.3	94.5702	100.808	101.09	100.871	100.893	100.746	99.813	121.25	100.569	101.044	99.9664	104.644	98.2432		-18.2	93.1711	98.5208	98.8622	94.3609	100.437	100.446	100.074	100.133	99.8747	96.695	97.9502	98.1002	102.974	101.516	99.7504	98.1391
-18.1	97.6914	99.7706	102.863	94.0439	100.893	101.354	101.153	100.592	101.154	100.146	119.946	101.054	100.748	100.313	104.092	98.6411		-18.1	93.4304	98.4958	97.8909	93.8577	100.437	101.479	100.048	100.529	99.7002	97.2389	98.5936	98.8159	101.148	100.779	100.237	99.1212
-18	96.2666	100.031	102.863	93.7807	101.146	101.849	101.265	100.674	100.571	100.257	118.821	100.812	101.104	101.076	104.827	98.8859		-18	93.6898	98.6207	97.1624	94.059	100.493	101.318	99.8088	100.897	99.322	97.8099	99.1201	99.3239	101.09	100.533	99.945	99.963
-17.9	97.1606	100.057	99.2896	94.0768	101.202	101.849	101.04	100.345	101.125	100.23	118.258	100.86	101.074	100.902	105.057	99.2532		-17.9	93.6898	98.8207	97.5671	93.9248	100.521	100.156	99.5963	101.265	99.3802	98.245	98.7691	99.1623	101.93	101.165	98.8745	99.8929
-17.8	97.8869	100.109	101.006	94.4386	101.061	101.882	101.265	100.865	102	99.6186	117.977	101.297	99.7996	100.521	104.827	99.3144		-17.8	93.2863	98.9706	98.1877	94.0925	100.437	100.317	99.7026	101.265	99.1474	98.816	98.5936	97.2691	101.901	101.27	98.8259	99.8227
-17.7	97.9987	100.005	100.499	94.0439	101.962	102.211	101.096	101.084	102.029	99.2576	117.836	101.248	100.244	100.521	104.965	99.3144		-17.7	92.537	99.5954	98.2686	94.1596	100.381	101.092	99.7823	101.492	99.2638	98.6528	98.3304	98.1002	100.945	101.305	98.1446	99.4018
-17.6	97.7193	99.9267	101.118	94.3728	100.78	102.244	101.322	100.318	101.942	99.4798	117.766	101.345	100.303	100.521	104.736	99.0083		-17.6	93.2287	101.97	98.8622	94.1596	100.353	101.092	99.8885	100.925	99.1765	98.4897	97.804	100.155	100.51	100.708	97.2201	98.1041
-17.5	97.9148	99.7966	103.791	94.8005	99.9075	102.112	101.688	100.564	101.883	99.0077	117.731	100.23	99.9774	100.625	104.69	99.0695		-17.5	94.6984	98.0709	98.8892	93.9919	100.409	100.963	99.8354	100.671	98.7983	98.8432	97.6577	100.063	101.785	99.7256	96.0037	97.4727
-17.4	98.4456	99.9007	101.822	94.2084	99.5698	101.75	100.842	100.811	101.533	99.1187	117.713	98.4838	100.778	100.868	104.322	99.6204		-17.4	93.7474	98.4708	98.4035	94.1596	100.381	101.027	99.5963	100.982	98.7401	99.4414	97.57	100.409	103.206	98.9884	94.0087	96.8063
-17.3	99.0602	100.447	102.638	93.6821	99.992	102.244	100.307	100.783	100.921	99.813	117.704	98.4838	101.311	100.417	101.794	99.8347		-17.3	93.2575	99.7954	98.4845	95.0653	100.241	100.705	99.7291	100.982	98.9438	99.8221	97.453	97.9848	103.235	99.3746	94.1546	95.9645
-17.2	99.2837	100.525	104.27	95.1623	100.358	102.772	100.081	100.865	99.7248	99.702	117.7	100.424	100.867	99.7584	99.6344	100.294		-17.2	94.2373	99.6204	99.6447	95.3672	100.493	100.834	99.8354	101.237	98.9729	99.7405	97.4822	97.1536	101.872	100.042	94.3979	96.0347
-17.1	98.9764	100.317	101.822	96.0504	99.7668	101.882	99.6866	101.303	98.5289	99.3131	117.698	101.079	99.2957	100.174	98.6233	100.722		-17.1	93.9492	98.8957	99.267	95.0989	100.521	101.834	99.8619	101.209	98.6237	99.9037	97.2775	98.031	100.887	99.7607	92.9382	96.6309
-17	98.8647	99.9527	101.4	98.1556	99.3165	101.849	99.8276	101.303	97.858	99.5076	117.696	101.345	99.8292	100.001	96.0038	100.906		-17	93.6898	98.7957	98.5654	95.3001	100.549	101.35	100.074	101.067	98.7692	100.094	96.8973	96.738	101.061	100.252	92.3056	97.4727
-16.9	99.0323	100.031	102.863	97.7938	99.2602	102.277	100.279	100.646	97.3622	99.6464	121.846	101.709	100.926	100.07	93.8898	101.059		-16.9	92.9693	98.6207	98.9971	95.3672	100.915	101.318	100.154	101.265	98.8565	99.7949	97.1605	97.5692	99.756	100.533	92.3056	98.069
-16.8	99.0881	100.369	102.61	98.2872	99.6542	101.948	100.73	99.8803	97.4205	99.3965	124.224	101.224	99.266	100.174	93.66	100.477		-16.8	92.8829	98.4958	99.4019	94.9982	100.971	100.931	100.26	101.407	98.7401	99.3326	97.1313	99.1854	99.785	100.112	92.2569	98.7003
-16.7	99.144	100.629	101.456	97.0044	99.6542	101.783	100.871	99.5519	98.2081	99.5353	122.556	100.4	99.9478	100.105	93.1544	99.8041		-16.7	93.2863	98.6707	99.3749	94.9311	100.746	100.543	100.34	101.067	98.5947	98.8432	97.3652	100.109	100.771	100.322	91.819	99.5071
-16.6	99.4513	100.837	100.528	96.4452	99.4572	101.915	100.532	99.634	98.6164	100.007	123.668	99.2841	100.956	100.14	92.5111	98.7941		-16.6	93.4592	98.7957	98.5924	94.9311	100.606	100.672	100.181	100.925	98.6528	98.0818	96.8973	99.3008	99.9879	100.708	90.7485	99.472
-16.5	99.591	100.395	99.9649	96.0504	99.4854	102.079	99.9967	99.7435	98.7914	99.7853	128.486	98.6536	100.748	99.7584	93.5681	97.4781		-16.5	93.8339	98.4958	97.9448	94.9647	100.662	99.93	100.314	101.152	99.1183	97.5652	96.0491	97.4307	100.829	100.638	90.0186	99.6824
-16.4	99.6469	100.239	100.809	95.2281	99.8512	102.508	100.025	98.7857	98.1206	99.2576	126.633	99.0658	100.6	100.036	93.9817	97.9372		-16.4	94.0068	98.4708	98.1067	95.1659	100.718	100.124	100.34	101.322	98.8856	97.9187	96.1368	97.1074	101.35	100.147	90.5052	100.033
-16.3	99.591	100.031	101.85	96.1491	100.048	102.574	100.166	97.6638	96.6913	99.6186	123.822	100.715	99.8885	100.174	94.3953	98.8859		-16.3	94.5255	98.6457	98.8352	95.4008	100.971	100.608	100.207	101.067	98.8856	98.952	95.9906	97.0151	99.727	99.866	91.9163	100.138
-16.2	99.591	100.083	101.259	96.0504	99.3165	101.915	100.673	98.5394	96.6622	99.5076	123.884	101.564	100.778	99.8971	95.4982	99.6817		-16.2	94.8137	98.5208	98.9162	95.5349	101.28	101.189	100.34	100.841	98.8856	98.5305	95.3764	97.5461	99.698	100.077	93.1328	100.279
-16.1	99.7586	100.213	101.85	95.6228	99.1758	101.618	100.617	99.0867	97.5664	99.1743	122.989	100.206	100.185	100.486	96.785	100.049		-16.1	94.6408	98.8707	99.5907	95.5014	101.28	101.189	100.287	101.18	98.3037	98.109	96.8095	98.0771	98.5384	99.7607	93.8627	100.209
-16	99.2558	100.083	102.61	96.0175	99.2884	101.816	100.025	98.7857	97.6539	98.9521	124.008	100.036	99.4735	100.868	97.5203	99.9571		-16	94.6984	99.0206	99.3209	94.797	101.252	100.414	99.7291	100.614	98.1001	98.0274	100.319	98.8852	99.1762	99.6905	93.8627	100.103
-15.9	98.725	100.993	100.584	95.3925	99.5135	101.75	100.617	98.5121	98.1206	99.0632	124.317	100.666	101.133	100.521	97.3365	99.7429		-15.9	94.2662	98.9956	99.1051	93.0526	101.336	99.8977	99.0915	99.6515	98.2746	97.538	101.138	98.8159	100.365	99.8309	93.5707	100.244
-15.8	98.9205	97.0657	100.021	95.3268	100.048	101.618	100.391	98.4026	99.6081	99.1465	120.919	100.86	100.659	100.036	97.5663	98.182		-15.8	94.9866	99.3205	99.4019	91.7444	101.448	99.9623	99.3572	100.218	98.0128	97.1573	100.29	99.6009	100.597	99.9713	92.8408	100.209
-15.7	99.1999	100.577	100.893	95.3268	99.8794	101.321	99.4611	99.4151	99.8123	99.1743	123.421	101.054	99.355	99.5505	101.335	97.172		-15.7	96.2835	99.3205	98.3496	90.6039	101.504	100.543	99.3838	100.076	97.6928	97.538	102.396	101.956	100.742	99.9362	91.5271	99.8227
-15.6	98.9485	100.109	100.809	95.0307	99.1477	101.387	98.9536	99.3877	99.2873	99.3687	125.429	101.127	100.126	99.5505	105.241	98.0902		-15.6	96.1682	99.0706	99.24	89.933	101.589	100.737	98.7462	100.388	97.6637	98.3265	104.502	99.093	99.785	99.7958	89.1914	99.5071
-15.5	98.9764	99.9007	101.203	95.8202	99.598	102.376	98.2207	99.7435	99.1414	99.452	126.633	99.7691	101.133	100.105	106.068	97.9984		-15.5	95.246	98.8707	100.076	89.1279	101.982	100.672	98.7196	100.727	97.7801	98.68	102.864	98.3773	100.046	99.8309	87.0991	99.1563
-15.4	98.7809	99.7446	101.062	96.2807	100.245	102.475	97.7696	100.017	100.162	99.4242	127.56	98.7748	100.007	100.348	106.804	98.5187		-15.4	95.6495	99.0456	99.8066	88.5577	102.094	100.156	99.3041	99.1702	97.751	98.3809	100.992	98.2849	100.481	100.077	85.6394	98.8757
-15.3	98.9485	99.5885	101.428	96.0504	100.442	101.882	97.7696	99.1141	100.221	99.3409	124.317	100.909	99.1178	99.9664	107.401	98.7941		-15.3	96.9463	99.1956	99.6987	89.5305	101.87	100.059	99.5166	99.0287	97.6928	98.109	96.2538	96.2763	98.9732	100.217	84.6175	99.0511
-15.2	98.9485	99.5365	101.372	95.6228	100.836	102.343	98.1079	98.6489	99.5206	99.6742	123.761	102.121	100.215	100.14	107.677	98.2432		-15.2	97.2057	98.9956	99.132	90.2349	101.898	100.059	99.49	99.878	97.46	98.1906	94.5575	95.0988	99.4081	100.252	83.2551	98.8757
-15.1	98.5015	99.7446	99.6273	95.7544	101.118	102.277	98.1361	98.5121	100.775	99.7853	125.212	102.121	101.371	100.07	107.907	97.2026		-15.1	97.9261	98.9456	99.5098	89.8659	102.01	99.4136	99.676	99.9063	96.9655	98.2722	96.3708	95.5144	99.2342	100.322	81.7953	98.8406
-15	98.3059	99.3024	99.374	95.2281	101.005	102.376	98.4462	99.6614	101.504	99.3965	123.483	103.092	100.689	100.001	107.907	96.1926		-15	98.0126	99.0956	100.535	89.4969	102.066	99.8009	99.6229	99.1702	96.7909	98.6528	95.9321	98.0079	99.3501	100.603	80.6762	98.9108
-14.9	98.1942	98.8083	101.203	95.1294	100.611	102.937	99.0382	100.291	101.212	99.3409	121.29	101.855	99.8292	100.001	108.458	96.9272		-14.9	96.6581	98.9956	99.8875	88.7589	102.094	99.6395	99.3838	97.9529	97.1691	99.0607	94.9962	98.3773	100.249	101.165	79.5084	98.4548
-14.8	98.8367	98.6522	105.198	95.3925	100.273	102.574	98.8973	98.4026	101.737	102.757	119.761	100.909	99.2957	99.6545	109.515	95.4581		-14.8	96.6005	99.0206	99.0241	88.7925	102.122	100.156	99.5166	97.3584	97.4019	99.2239	94.0018	99.0699	99.698	101.516	78.6812	98.6302
-14.7	99.0881	99.3545	100.274	95.1952	100.33	102.079	98.7845	97.828	101.533	100.174	118.641	100.885	99.7107	99.6545	108.872	93.8666		-14.7	96.4852	99.4205	98.9432	89.2956	102.094	101.382	99.2244	97.6415	97.9546	99.387	93.8263	99.8318	99.843	100.814	79.0704	98.7705
-14.6	98.9485	100.161	100.077	95.4912	100.583	101.915	99.3201	99.1141	101.067	99.1743	117.695	100.788	100.185	99.7238	107.217	95.4275		-14.6	96.197	99.4455	99.3479	89.3292	101.954	100.866	99.8354	98.1228	98.5947	99.6046	94.733	97.5692	98.6544	100.428	79.9949	97.3324
-14.5	98.8367	100.135	99.2896	95.5899	100.105	102.376	99.1792	99.2783	100.541	99.3409	117.695	100.788	100.896	100.001	105.563	97.0802		-14.5	97.2345	99.0456	98.8352	89.5305	101.926	99.93	101.482	98.8022	99.031	99.7949	96.868	98.7467	98.2775	100.884	79.411	96.3153
-14.4	99.0881	100.005	102.413	95.8531	99.598	102.112	98.8127	99.5519	100.25	99.7297	117.695	101.006	100.896	99.6891	104.184	96.9884		-14.4	97.5227	99.1206	98.5924	89.933	101.785	100.446	100.685	99.2552	99.5256	99.8765	98.2134	100.686	99.5531	101.516	79.2651	97.0869
-14.3	99.3116	99.2244	101.625	95.6886	99.7387	101.948	99.9404	99.7161	100.191	99.5076	117.695	100.86	99.5921	99.2385	103.587	96.7129		-14.3	97.321	99.2206	98.9432	89.3627	101.701	101.673	100.074	98.7456	99.2638	100.067	98.1257	100.201	99.785	101.059	80.2382	97.2623
-14.2	99.4513	99.3545	100.106	95.4583	99.401	102.574	100.645	100.263	99.7831	99.3409	117.695	99.6479	100.096	98.7186	103.311	97.7535		-14.2	96.7158	98.8957	100.157	88.8931	101.617	101.867	99.7291	99.3684	98.9438	100.012	99.1201	100.017	99.4081	100.814	80.2382	97.0518
-14.1	99.7865	99.9267	100.218	95.7873	99.8512	102.739	100.476	100.181	99.7248	99.7853	117.695	99.0173	100.274	97.9907	103.081	98.3962		-14.1	96.7158	98.8957	100.67	89.564	101.532	101.253	99.8619	100.161	98.7983	99.9853	100.085	101.471	99.3791	100.849	78.8271	97.3675
-14	99.8983	100.109	100.246	95.9846	100.47	102.541	100.617	100.345	98.6747	100.146	117.695	98.7263	99.7996	98.4413	102.851	98.5799		-14	98.2432	99.1456	99.8875	90.302	101.504	100.446	99.8885	99.6232	98.5656	100.148	101.021	101.517	99.3501	100.428	77.6107	97.613
-13.9	100.15	100.551	100.303	95.7215	100.724	102.277	100.955	101.139	98.6164	100.23	117.695	99.2356	100.6	99.0652	102.53	98.6411		-13.9	99.6841	99.0206	98.9162	90.671	101.392	100.22	99.2509	99.2552	98.4783	100.42	101.518	101.24	98.3934	100.357	77.9026	97.9287
-13.8	100.206	100.343	101.175	95.9846	100.386	102.244	101.604	100.646	98.9956	99.8686	117.695	99.1871	101.163	98.6839	102.208	98.6411		-13.8	99.5976	99.1206	99.0781	91.1741	101.195	100.801	99.3041	99.3967	98.3328	100.448	97.7162	101.24	97.9586	100.884	76.8808	98.069
-13.7	100.094	100.343	101.147	96.5438	99.3728	102.211	101.632	100.893	98.9956	99.3131	117.695	98.4838	100.659	98.4759	102.759	98.7329		-13.7	99.3671	99.3955	99.132	91.6438	101.083	100.866	99.5697	99.793	98.1292	99.6318	95.2302	99.9703	98.7413	101.305	76.8321	98.1041
-13.6	100.289	100.577	101.484	95.261	98.9225	102.079	101.209	102.069	99.6664	99.5353	117.695	99.0658	100.956	98.8572	102.897	98.4574		-13.6	99.4824	99.4955	98.2147	91.04	100.971	99.93	99.4103	99.7081	98.3619	99.3055	95.6981	100.802	99.727	100.989	77.6593	98.2794
-13.5	100.401	100.083	101.315	94.5702	98.9225	102.178	101.124	102.507	94.4746	99.8686	117.695	99.6236	101.163	99.0999	102.576	96.6517		-13.5	99.5976	99.2705	98.2686	90.0001	101.027	99.8009	99.676	100.218	98.4492	99.4414	96.6048	101.702	99.814	100.779	77.9999	98.3496
-13.4	100.317	99.5365	101.428	96.0833	98.5567	101.651	101.66	101.413	103.108	99.7853	117.695	100.084	100.689	99.3425	102.576	96.5905		-13.4	99.6265	98.8207	99.3479	90.1678	101.364	100.124	100.207	100.812	98.3619	99.0607	97.1605	102.233	99.2052	100.498	79.5084	98.2444
-13.3	100.206	98.9123	101.287	96.2807	98.416	101.618	101.153	101.878	103.108	99.6742	117.695	100.06	100.007	99.6198	101.932	97.8453		-13.3	99.9435	99.0206	99.6177	90.1343	101.42	100.253	100.234	101.095	98.5074	99.2692	97.4237	101.171	99.0312	100.042	81.5034	98.1391
-13.2	100.234	98.9903	100.64	95.557	98.4441	102.673	100.476	102.671	99.929	99.6742	117.695	100.618	100.333	99.7931	101.611	97.8453		-13.2	100.088	99.2455	99.132	89.9665	101.336	101.35	99.8088	101.265	98.4492	98.8523	97.5115	100.247	100.713	100.638	83.2551	97.9989
-13.1	100.345	99.5105	99.9649	95.4254	98.0501	102.508	100.504	102.069	97.3039	99.9241	117.695	100.109	101.489	99.6545	101.978	97.6005		-13.1	100.001	99.1456	100.184	90.6374	101.308	101.738	100.101	100.925	98.711	98.2722	97.6577	101.148	100.481	100.638	84.1796	97.4026
-13	100.206	99.7966	101.175	96.2149	98.2752	102.376	100.448	102.918	96.8663	100.257	117.695	98.9446	101.548	99.2732	102.254	94.9378		-13	99.9435	98.9956	99.9415	91.1406	101.28	100.898	100.314	100.812	99.0601	98.9248	97.8917	100.594	100.829	100.112	85.542	97.122
-12.9	100.345	99.3024	100.218	96.2478	98.8944	102.541	100.448	102.781	97.0122	100.119	117.695	99.0416	101.044	98.9959	102.346	97.3556		-12.9	99.8858	98.9706	99.7526	91.3754	101.28	100.382	100.207	100.841	99.4383	99.3598	98.1842	96.9458	102.191	99.866	89.678	96.8063
-12.8	100.68	98.9643	99.7961	95.9517	100.048	102.541	100.532	102.699	96.7205	100.23	117.695	99.8176	101.726	99.2385	102.3	98.029		-12.8	100.059	99.3205	99.6717	91.5096	101.224	100.931	100.207	100.727	99.8456	98.245	98.8569	95.1912	101.379	99.7256	93.8627	95.6839
-12.7	100.457	99.0944	99.9649	96.1162	100.217	102.475	100.448	102.754	96.0205	100.119	117.695	99.5751	101.222	99.0305	102.116	97.9678		-12.7	100.059	99.4455	99.9955	91.107	101.308	100.931	100.207	100.274	100.02	98.5713	98.7984	98.1233	99.1762	100.147	94.9818	94.0354
-12.6	100.345	99.0684	102.159	95.8202	98.219	102.409	99.8276	102.015	96.1663	99.7297	117.695	99.0901	100.066	99.0999	102.024	98.2126		-12.6	99.9146	99.5205	100.454	90.7381	101.167	101.092	100.074	100.02	100.195	98.9248	98.5644	99.9242	98.5964	100.217	96.2956	94.4212
-12.5	100.485	99.3805	103.341	95.886	101.962	102.706	100.307	101.933	96.0205	99.8964	117.695	99.4539	99.7699	99.8971	101.748	97.7229		-12.5	99.7705	99.3455	99.5098	92.3147	100.971	101.447	99.676	100.388	99.5547	99.5774	99.1201	98.9083	99.2342	99.7607	97.7067	94.7369
-12.4	100.513	99.3024	102.272	95.9846	102.919	102.376	100.673	102.069	95.4954	100.23	117.695	99.3084	100.007	99.9664	101.427	96.3763		-12.4	99.6553	99.0956	99.0241	95.602	101.055	101.899	99.8088	100.727	98.7983	100.801	99.1201	98.308	98.7703	99.7958	93.7654	94.772
-12.3	100.569	98.7302	102.272	95.9189	102.919	102.046	100.589	101.905	95.3788	100.202	117.695	99.0901	101.104	99.8624	101.427	95.856		-12.3	99.8282	99.2206	99.2939	98.4198	101.083	102.06	100.181	100.812	99.2638	101.318	98.5059	98.5389	99.4951	100.533	94.8845	93.86
-12.2	100.429	98.4441	101.569	95.4583	102.919	102.442	100.279	101.002	95.583	99.9797	117.695	100.157	101.489	99.4465	101.611	97.5699		-12.2	100.001	99.1206	100.427	98.9565	100.578	101.157	99.9682	100.331	99.322	101.345	98.5351	97.8463	100.365	100.428	98.242	93.0884
-12.1	98.4177	98.6782	100.668	95.0307	100.949	102.739	99.8276	101.03	96.5747	100.174	117.695	99.8176	100.659	99.0305	101.84	99.3756		-12.1	99.7994	98.9206	100.13	98.4869	101.392	100.576	100.048	100.189	99.031	101.426	98.9154	95.2142	99.8719	100.393	102.037	93.4742
-12	98.3339	99.3024	100.387	95.6886	100.47	101.651	99.8276	102.343	97.9164	100.063	117.695	98.6778	99.6514	99.0305	102.116	99.8041		-12	99.4247	98.8457	100.265	98.4198	101.392	101.027	100.473	100.557	99.4092	101.426	98.9154	96.9227	99.5531	100.603	103.302	93.9653
-11.9	100.15	98.6262	101.259	95.9846	100.864	101.651	99.743	102.316	99.8998	99.8964	117.695	99.1386	100.926	99.3425	102.622	100.355		-11.9	99.5688	99.0706	99.9955	98.6881	101.392	101.221	100.34	100.586	99.8456	101.209	99.4126	99.5086	99.9009	100.428	103.692	94.6317
-11.8	99.4792	98.2101	102.019	96.0833	100.302	102.211	99.8558	101.358	102.292	100.341	117.695	100.084	101.519	99.2038	102.805	100.416		-11.8	99.6841	99.3205	98.7273	98.621	101.392	100.737	99.8619	100.671	99.7584	101.073	99.0616	99.9011	99.611	100.393	104.032	95.2981
-11.7	97.3282	98.4962	102.159	95.7544	99.6824	101.783	99.9685	101.303	102.087	99.7853	117.695	99.8419	100.333	99.0652	102.851	100.355		-11.7	99.3671	99.5705	99.3479	98.7888	102.937	100.317	99.9151	100.869	99.7002	101.127	98.6814	100.294	98.5674	100.112	104.032	95.5436
-11.6	98.3059	98.3921	101.428	95.3597	99.6542	101.915	100.138	101.194	101.971	99.6742	117.695	99.7691	99.2068	99.0652	102.989	100.263		-11.6	99.54	100.045	100.13	98.7888	102.15	100.511	101.057	101.01	100.049	100.883	99.1786	99.9242	98.6544	99.866	103.448	94.1406
-11.5	99.5351	98.08	100.499	95.5241	99.6824	101.618	100.222	100.674	102.233	99.9797	117.695	99.6964	100.215	99.2385	103.127	100.294		-11.5	99.9723	99.6704	99.4019	98.3862	100.521	100.414	102.306	101.293	100.02	100.747	99.3541	100.917	100.626	99.7958	102.767	94.1406
-11.4	99.9821	98.4702	100.499	96.1491	99.6542	101.321	100.279	100.428	101.971	99.9797	117.695	99.9631	99.9181	99.3425	103.081	100.018		-11.4	100.174	98.6957	99.5098	98.1514	100.549	100.22	102.306	101.492	99.642	100.747	99.0908	100.709	100.162	100.217	103.011	92.1764
-11.3	100.15	98.9903	100.499	96.2478	99.8512	101.849	100.561	100.564	102.204	100.063	117.695	100.351	98.525	99.0305	103.035	99.6511		-11.3	100.232	98.9706	100.265	98.7217	100.465	100.576	99.1712	101.35	99.9038	100.828	99.0324	99.093	99.5241	101.13	103.594	94.1406
-11.2	100.15	98.8863	100.612	95.8531	99.9075	101.684	100.617	100.564	102.933	99.8408	117.695	100.084	99.2957	99.4811	103.173	100.11		-11.2	100.203	99.3955	99.6987	98.7888	100.269	100.672	99.1712	100.925	99.8456	100.828	98.8861	99.7625	99.4951	100.814	104.227	95.4384
-11.1	100.178	98.5222	101.625	95.9189	99.5698	101.42	100.391	100.291	102.467	99.6186	117.695	100.545	100.303	100.278	103.265	100.355		-11.1	100.03	99.0956	99.5638	98.9565	100.016	100.931	99.1712	100.756	99.8747	100.883	98.3597	100.294	98.4514	100.779	104.86	95.7541
-11	100.066	98.1841	101.315	96.478	99.7105	102.014	100.673	99.5793	100.687	99.2021	117.695	102.34	99.5624	100.174	103.495	100.08		-11	99.9146	98.8207	99.9145	99.2919	100.016	100.705	99.3041	100.671	100.311	100.937	98.1549	98.9776	99.2052	100.568	105.735	95.9645
-10.9	100.15	97.924	99.9368	96.1491	100.105	102.244	100.476	99.7435	100.425	99.2021	117.695	101.539	99.355	99.6198	103.679	99.4062		-10.9	99.9435	98.6457	98.6733	99.3255	100.325	100.672	99.0384	100.472	100.398	100.883	98.4474	99.0468	99.9009	99.8309	106.222	96.5257
-10.8	100.289	97.6899	99.993	95.6886	100.358	102.376	100.053	99.9897	99.6664	100.174	117.695	100.278	99.681	99.4465	103.77	98.8859		-10.8	99.8282	98.7457	99.2939	99.8622	100.606	100.672	98.6399	101.095	100.427	100.855	99.1201	101.286	99.2052	99.9362	106.368	97.2623
-10.7	100.345	97.7939	105.142	95.8531	100.414	102.574	100.081	99.4698	98.2081	100.646	117.695	99.8904	99.2364	99.2038	103.862	98.8247		-10.7	99.6841	99.0206	100.697	99.6274	100.69	100.64	98.4539	102.228	100.398	100.611	97.453	101.61	100.423	100.498	105.589	97.2623
-10.6	100.206	97.3258	103.426	95.5899	100.527	102.31	100.476	99.7161	98.1789	99.8686	117.695	98.4596	100.541	99.5851	103.816	99.5898		-10.6	99.5976	99.0956	100.805	99.5267	100.578	101.027	98.3477	102.426	100.282	99.7133	97.453	101.009	99.814	100.322	105.152	96.5608
-10.5	100.206	97.3778	102.244	95.4912	100.921	102.277	100.504	100.345	97.1288	100.007	118.232	97.7563	100.096	99.9664	103.77	100.233		-10.5	99.7129	99.3455	101.183	99.9628	100.578	101.092	98.5602	102.199	100.369	99.6046	97.804	100.709	98.9153	99.8309	106.855	96.7011
-10.4	100.429	98.028	102.75	95.3597	101.174	102.343	99.7712	100.373	96.0788	100.591	117.522	98.8718	98.6732	99.7238	103.908	100.08		-10.4	99.6841	99.8454	100.319	100.063	100.634	100.898	98.9853	101.916	99.9911	99.8493	98.1257	99.9934	100.017	100.006	107.292	96.9115
-10.3	100.373	98.2621	102.666	95.7873	101.146	102.277	99.8558	99.0867	96.1955	100.702	116.75	100.181	98.94	99.8624	103.908	99.7735		-10.3	99.4535	101.27	99.1051	100.265	100.606	100.64	99.5432	102.313	98.9729	99.8221	98.4474	98.1695	99.3501	100.603	106.076	96.4556
-10.2	100.345	98.158	100.387	95.7215	101.934	102.211	100.222	99.3604	97.158	101.007	104.519	100.618	100.392	100.244	103.633	99.8347		-10.2	99.1077	99.9453	100.022	99.8622	100.718	101.092	99.8354	102.567	99.3511	99.9853	99.0616	100.617	97.5817	100.919	106.173	96.9115
-10.1	100.541	97.7939	100.274	95.2939	101.821	102.178	99.884	100.017	98.5289	100.368	99.7313	98.2898	100.274	100.382	103.127	99.9265		-10.1	98.906	100.745	99.9955	99.4596	101.111	101.479	99.8619	102.369	99.642	100.312	99.5881	100.802	98.3065	100.884	108.168	96.666
-10	100.513	97.8459	100.556	95.557	101.174	101.684	99.4611	100.236	98.4997	99.5353	100.256	98.4596	100.155	99.7584	102.346	99.4062		-10	98.906	99.9453	99.8875	99.8622	101.308	101.996	100.314	102.851	99.8165	100.529	99.3541	99.8087	99.1182	100.147	109.725	96.1048
-9.9	100.429	98.5742	100.978	96.0833	101.09	100.826	99.5739	100.263	98.2372	98.1467	100.04	99.4539	100.956	100.209	101.197	99.3756		-9.9	98.9924	98.7707	100.049	99.6609	101.392	102.125	100.234	102.681	100.02	100.828	99.2663	101.656	99.4081	99.7256	110.115	95.0526
-9.8	100.485	98.7563	102.385	95.6557	100.921	101.585	100.138	99.9077	98.7914	99.091	99.8857	99.3326	100.689	100.937	100.37	99.7735		-9.8	99.1077	98.5957	100.373	99.359	101.617	101.124	99.9682	102.681	99.322	101.019	99.2663	101.794	99.4661	99.7256	109.774	96.5608
-9.7	100.485	98.8603	104.298	95.1294	101.371	100.43	100.871	100.154	99.4623	99.8964	100.349	100.739	100.303	100.348	99.8641	99.8959		-9.7	98.8772	99.2705	100.454	98.5875	102.01	100.285	100.42	102.737	99.5838	101.073	99.0031	103.941	99.2342	99.9713	110.407	97.9287
-9.6	100.597	98.7823	101.597	95.261	101.962	100.232	100.927	100.099	98.9664	100.368	100.195	101.224	100.985	100.209	98.945	100.08		-9.6	98.906	99.2705	100.265	98.8558	102.347	100.898	100.526	102.737	100.049	100.855	99.2371	101.009	99.2921	100.393	110.699	97.3675
-9.5	100.569	99.2244	100.415	95.6886	102.412	101.585	99.9122	99.8529	97.858	100.424	99.793	101.539	100.066	100.798	100.324	100.6		-9.5	99.2518	99.1206	100.589	100.097	102.628	101.479	100.659	103.077	99.7874	100.583	99.5881	100.086	98.9443	99.9713	110.504	96.5959
-9.4	100.373	99.9267	100.612	97.4978	102.722	102.31	99.9967	100.4	98.6747	100.868	99.7313	101.394	99.3253	101.214	101.059	100.967		-9.4	99.2806	99.4705	100.049	99.6945	102.712	101.447	100.579	103.417	99.7584	100.529	99.6758	100.594	99.0022	99.9362	110.893	96.3854
-9.3	100.373	99.7446	100.612	101.05	102.44	102.014	100.983	100.701	99.7831	100.896	99.2062	101.2	100.956	100.729	100.002	101.028		-9.3	99.223	99.4705	99.7526	99.5267	102.459	101.447	100.207	103.388	100.107	100.747	99.0908	100.224	98.0745	100.252	110.65	96.5959
-9.2	100.401	98.8343	100.415	102.136	102.328	101.552	100.673	101.221	100.133	100.23	98.434	100.254	102.438	100.833	99.6344	100.967		-9.2	99.4535	99.4455	100.751	100.5	102.459	101.382	100.42	103.19	100.427	100.828	98.6229	99.5778	99.2921	100.568	110.845	96.5608
-9.1	100.653	98.3921	100.049	100.524	102.863	102.145	101.406	102.398	100.6	100.285	98.712	100.4	98.9696	100.556	100.094	100.936		-9.1	99.5688	99.6204	101.048	100.365	102.487	101.189	100.473	103.615	100.427	100.937	98.6521	99.3008	99.611	99.5852	110.796	96.0347
-9	100.736	99.0163	101.259	98.5833	102.806	102.409	102.449	101.878	100.833	100.368	99.3297	101.83	100.867	99.5505	99.5884	101.028		-9	99.5112	99.1706	100.886	99.6945	102.459	100.963	99.7026	103.275	100.602	101.236	98.7106	100.755	97.9006	99.1991	110.504	96.0697
-8.9	100.457	99.3545	100.471	97.9254	103.313	101.519	102.083	100.51	101.067	100.119	99.6386	100.278	101.815	99.3772	98.2097	101.09		-8.9	99.5976	99.0206	99.8066	99.8957	102.459	101.124	99.1978	103.134	100.457	101.263	98.7399	99.8318	98.7413	99.7958	110.991	95.8242
-8.8	100.345	98.9383	102.891	98.2872	102.863	100.991	102.337	100.646	100.979	100.174	99.6695	100.375	99.9774	100.105	98.7152	101.181		-8.8	100.03	99.0706	100.13	100.399	102.487	101.286	99.2244	101.86	100.486	101.318	98.7106	98.0771	98.7123	99.3746	111.234	95.4735
-8.7	100.317	98.9903	103.2	97.9583	102.412	101.75	102.562	100.592	99.2873	99.4242	99.3297	100.618	99.7996	100.556	99.4965	101.273		-8.7	100.116	98.9956	100.319	100.265	102.403	101.382	99.7291	99.3401	101.097	101.508	98.7106	96.1839	98.2485	99.5501	110.991	95.5436
-8.6	100.289	99.4585	100.612	97.7609	102.863	102.145	102.449	101.385	98.9373	99.4242	99.5151	100.036	100.541	100.417	102.254	101.334		-8.6	100.116	99.2705	99.132	100.063	102.122	101.479	100.048	99.5949	101.126	101.508	98.7106	97.6154	99.2631	100.042	111.234	95.6839
-8.5	100.15	99.6146	100.64	98.4846	102.469	101.552	101.773	101.851	99.8998	99.9519	99.6077	100.254	101.193	100.07	102.254	101.151		-8.5	100.232	99.4205	98.3765	100.634	101.954	101.189	100.128	100.925	101.097	101.318	98.4474	101.748	100.481	100.322	111.574	95.6138
-8.4	100.122	99.7966	100.021	98.7806	103.819	101.75	101.209	101.796	99.1123	99.5631	99.4842	100.569	100.659	100.278	102.254	100.875		-8.4	100.232	99.4955	99.0781	100.533	101.87	100.834	100.685	103.049	100.515	101.372	97.8917	102.094	100.394	100.217	111.818	96.4205
-8.3	100.038	100.057	100.021	98.2214	102.553	102.277	101.463	102.179	98.4997	99.2576	99.4224	100.181	100.333	100.694	102.254	100.845		-8.3	100.289	99.6704	100.4	100.03	101.87	101.092	100.845	103.219	100.224	101.372	98.3012	99.624	99.727	100.568	112.596	96.5959
-8.2	99.7865	100.083	104.298	97.9583	101.484	101.915	101.463	101.522	99.4039	99.2298	99.1135	100.012	101.845	100.417	102.254	100.936		-8.2	100.405	99.3955	99.9955	100.936	101.87	100.963	100.712	102.907	100.777	101.263	98.8569	99.3239	99.611	100.568	113.083	96.175
-8.1	99.8145	99.8226	104.298	97.8925	101.878	101.651	101.773	102.754	99.6956	99.7575	99.3606	100.763	102.378	100.348	102.254	101.12		-8.1	100.462	99.6204	100.103	101.238	102.066	99.7686	100.925	103.841	100.515	101.155	99.0324	100.178	98.5384	99.866	113.132	96.9115
-8	99.8983	100.369	101.681	97.6951	102.103	101.816	102.28	102.781	99.929	100.23	99.9475	100.982	100.452	100.59	98.3016	101.151		-8	100.462	99.8454	99.9685	100.801	102.207	100.414	101.057	104.832	100.34	101.046	99.3541	99.9242	99.2631	99.5501	113.132	97.3675
-7.9	100.038	101.279	101.681	98.1556	102.046	101.882	101.716	101.139	100.512	100.23	99.7004	100.375	99.266	100.694	99.4505	100.936		-7.9	100.606	99.8704	98.7543	100.869	102.15	101.253	101.057	105.059	100.573	100.991	99.3833	97.5461	100.858	100.182	113.18	97.0168
-7.8	100.038	100.993	101.934	98.8793	102.131	101.915	101.773	101.632	99.9873	100.535	99.4842	100.739	100.333	100.625	100.645	100.936		-7.8	100.606	99.9953	99.7796	101.17	102.066	100.672	101.084	104.974	100.282	100.91	99.2663	96.461	100.51	101.446	112.158	96.5257
-7.7	99.9542	100.629	102.019	98.8464	101.99	102.475	101.604	102.343	100.658	100.591	99.0209	100.666	100.185	100.694	100.232	101.028		-7.7	100.405	99.9953	100.319	100.701	102.178	100.737	101.084	105.229	99.9911	100.828	99.2663	99.347	100.191	100.638	111.088	96.3854
-7.6	100.206	101.227	102.075	98.5504	101.709	103.597	100.955	101.495	100.862	100.174	98.6502	98.9203	100.185	100.244	100.094	100.875		-7.6	100.376	100.145	99.7796	100.03	102.291	100.801	101.164	105.172	99.6711	100.774	99.2078	99.9473	99.582	100.182	111.477	95.8593
-7.5	100.401	101.487	104.889	98.1227	101.709	100.001	101.181	100.893	99.8998	100.285	99.4533	98.1928	100.185	99.5851	100.232	100.814		-7.5	100.549	99.9953	100.238	100.265	102.207	100.576	101.217	105.059	99.2347	100.203	99.1493	98.3542	100.133	100.182	112.694	96.7712
-7.4	100.457	100.655	103.229	98.1556	102.075	98.9782	100.786	100.017	100.075	100.674	99.2989	99.0173	99.4735	99.7584	100.048	100.753		-7.4	100.462	99.9953	100.103	100.5	102.431	100.801	101.243	104.889	99.9329	99.8221	99.2956	99.3701	100.51	100.568	112.45	97.4727
-7.3	100.401	100.759	102.694	98.9451	102.328	100.199	100.758	98.8678	100.571	100.924	98.7429	99.7206	99.5328	99.8971	99.7722	100.783		-7.3	100.405	100.32	100.508	100.365	102.516	100.931	101.27	104.945	100.689	99.1695	99.3833	100.317	99.9879	101.059	111.866	95.7891
-7.2	100.15	101.591	102.666	99.1096	102.694	101.783	100.673	100.373	100.921	100.785	98.7738	100.497	100.185	99.7238	99.6803	100.845		-7.2	100.318	100.495	100.481	100.365	102.544	100.511	100.925	105.568	100.457	98.7888	99.3833	99.0699	99.814	101.024	112.596	96.21
-7.1	100.178	101.591	101.512	98.2872	103.116	102.046	100.786	100.893	100.454	100.785	98.8973	101.709	100.837	99.8971	100.462	100.6		-7.1	100.116	100.57	100.427	100.768	102.544	100.446	100.739	105.483	100.107	98.816	99.2956	99.9011	99.3211	100.042	113.278	97.122
-7	100.234	100.707	102.497	98.3201	103.369	101.948	100.786	100.455	99.8123	100.979	98.8356	101.418	101.815	100.001	101.519	99.0083		-7	100.059	100.495	100.508	101.07	102.459	100.963	101.057	105.483	100.02	98.6528	98.9154	101.379	98.9153	100.006	112.937	97.8235
-6.9	100.429	100.681	103.566	98.7148	103.651	101.915	100.589	100.099	100.746	100.174	98.6502	100.375	101.4	100.278	102.3	98.3962		-6.9	99.7705	100.645	98.9971	101.07	102.375	101.286	101.084	105.653	100.02	98.2993	97.9794	101.217	99.843	101.41	112.548	99.4018
-6.8	98.9764	101.617	103.566	98.4517	103.707	103.696	100.786	99.6614	101.854	99.2854	98.5576	98.4596	101.341	100.798	102.989	99.0695		-6.8	99.8282	100.645	99.4828	101.07	102.347	101.318	100.898	104.974	99.962	97.7827	97.687	101.563	100.655	100.779	112.256	99.7175
-6.7	98.3339	101.799	101.934	98.8464	103.594	100.001	100.842	99.8256	101.737	99.8964	98.712	97.9503	101.252	99.3425	104.092	98.9471		-6.7	100.001	100.345	99.9415	100.768	102.431	100.898	100.925	104.832	100.369	98.8704	97.5407	98.6774	100.539	100.182	111.915	99.963
-6.6	99.0602	101.461	101.934	98.8464	103.622	99.869	101.265	99.8529	101.271	100.702	99.0209	98.2656	100.155	99.6891	104.873	97.5393		-6.6	99.857	100.145	100.265	100.298	102.487	101.382	101.111	104.804	100.748	99.8493	96.8388	97.9386	100.771	100.673	111.672	100.77
-6.5	98.697	101.123	101.709	98.5175	103.791	101.651	101.463	100.099	101.183	100.896	98.8356	98.4596	100.956	100.105	105.057	98.6105		-6.5	99.9435	100.395	99.8606	100.332	102.572	101.738	100.792	104.266	100.573	99.4958	96.7218	99.9473	101.495	99.9713	111.283	100.945
-6.4	97.4958	100.239	101.934	99.0767	103.707	101.354	101.463	100.564	101.592	100.785	99.2371	99.5266	101.963	100.278	106.252	99.5286		-6.4	99.9435	100.845	100.076	100.399	102.431	101.157	100.287	104.04	100.98	98.816	97.2775	100.109	100.742	99.9713	111.234	100.77
-6.3	98.3339	98.8603	100.134	99.1754	103.228	101.156	101.124	101.002	102.233	100.48	99.5768	100.909	101.697	100.486	107.769	99.3144		-6.3	100.232	101.17	100.184	100.198	102.516	100.834	100.287	104.04	100.864	98.7344	97.3652	101.633	101.553	99.7958	110.65	100.524
-6.2	99.0602	97.5078	100.049	98.353	103.031	101.816	101.068	101.467	102.262	100.396	99.5768	101.2	100.985	100.625	109.929	99.3144		-6.2	100.664	101.07	99.8875	99.8622	102.824	101.092	100.207	103.417	100.922	98.2178	97.0728	101.24	101.379	99.0235	108.168	100.349
-6.1	99.4792	98.9383	101.906	98.3201	103.06	102.079	101.378	101.112	102.233	100.48	100.256	101.054	101.667	99.9664	112.548	98.7329		-6.1	100.318	100.795	100.346	99.7951	102.656	102.319	100.367	102.454	101.882	97.973	97.102	98.7698	99.785	99.515	109.92	100.068
-6	99.7586	100.863	101.878	98.353	103.031	101.651	101.66	100.537	102.262	100.396	100.009	100.303	101.252	100.486	113.008	98.7635		-6	100.059	100.695	99.8336	100.768	102.516	102.351	100.393	101.718	102.115	98.4081	97.687	95.9761	100.655	100.322	112.986	99.7526
-5.9	99.7307	101.383	102.413	99.8661	102.778	101.255	102.027	100.811	102.35	100.535	99.5768	100.351	99.9181	101.422	113.146	99.5592		-5.9	100.52	100.72	100.211	100.768	102.656	102.06	100.367	101.322	102.26	98.3537	98.7984	97.1074	101.669	99.9713	113.764	99.7175
-5.8	99.7027	101.357	103.285	103.945	102.553	101.321	102.139	100.674	102.146	100.48	100.102	99.3811	100.541	100.452	112.962	99.6817		-5.8	100.606	100.22	100.265	100.432	102.487	102.286	100.446	101.407	102.551	97.973	99.2078	100.986	101.148	99.9011	114.007	99.928
-5.7	99.8145	100.915	102.441	105.228	102.497	101.717	101.914	100.291	102.467	100.257	99.9784	99.8176	99.9774	99.8971	112.456	99.4062		-5.7	100.779	100.32	100.103	101.271	102.853	102.383	100.606	102.228	102.028	97.5652	99.822	99.7625	99.9879	98.9884	113.278	99.7877
-5.6	100.178	98.028	100.753	105.688	102.328	101.915	102.027	100.564	102.262	100.313	100.133	101.127	98.9104	100.278	111.859	100.294		-5.6	101.067	100.595	99.6717	101.875	102.937	102.222	100.765	102.652	101.038	97.6739	104.092	99.7625	100.307	97.795	113.083	99.963
-5.5	100.066	100.421	100.162	104.899	102.384	102.112	102.027	100.838	101.825	100.396	100.473	99.8419	98.4658	100.417	110.802	101.212		-5.5	100.837	100.245	100.211	101.539	102.459	101.996	100.553	102.624	100.835	98.245	104.97	98.7236	100.452	98.497	113.18	100.524
-5.4	99.591	99.9787	101.54	103.517	102.666	102.739	101.181	101.44	101.971	100.146	100.411	99.2841	100.659	100.486	109.837	100.967		-5.4	100.722	100.37	100.049	101.238	102.319	102.028	100.393	102.709	101.475	98.2993	104.736	97.8693	99.2921	98.8129	113.618	100.559
-5.3	99.591	100.083	101.54	102.728	102.553	102.64	100.645	102.37	101.708	100.091	100.596	99.6236	101.074	100.694	109.01	101.151		-5.3	100.693	100.645	100.211	100.936	102.572	102.125	100.871	103.134	101.213	98.0818	104.589	101.979	99.2342	98.8129	113.618	100.138
-5.2	99.6189	100.551	98.6144	104.011	102.497	101.915	100.166	102.644	101.417	100.396	100.812	99.6236	100.096	100.694	107.907	101.671		-5.2	100.577	100.72	100.697	100.399	102.375	101.641	100.871	103.87	101.068	98.2178	106.023	101.84	99.9299	99.7256	113.083	99.5421
-5.1	99.5631	100.525	101.203	105.261	102.75	102.014	100.166	102.918	101.212	100.368	100.967	99.9874	100.896	100.486	107.723	101.579		-5.1	100.433	100.22	99.4558	100.734	102.01	101.641	100.34	103.473	101.708	98.4625	102.454	98.3773	100.568	99.5501	112.888	97.8936
-5	99.7865	100.317	102.159	104.438	102.778	102.442	100.25	102.589	101.562	100.368	100.72	100.278	98.4658	100.348	108.182	100.814		-5	100.462	100.245	99.24	100.936	102.263	102.254	100.367	104.011	101.475	98.8704	100.641	97.1305	101.263	99.3044	112.84	95.6488
-4.9	99.7865	100.239	100.528	104.241	102.722	102.31	99.5739	101.714	101.767	100.174	100.287	101.006	97.1319	100.244	108.688	100.539		-4.9	100.462	100.92	99.4828	100.265	102.263	101.705	100.393	104.408	101.446	99.2239	102.542	99.4624	101.64	99.6554	113.132	96.0697
-4.8	99.5631	100.265	98.7269	103.452	102.834	102.673	98.7563	101.905	101.592	100.091	100.318	101.564	99.1475	99.8624	109.377	100.845		-4.8	100.26	101.145	100.67	99.8286	100.718	102.286	100.42	100.784	102.26	99.4142	103.624	100.409	102.046	99.4448	113.861	96.8063
-4.7	99.6189	99.9787	98.7269	103.781	102.806	103.003	99.4611	102.425	101.562	100.202	100.751	100.594	100.096	100.036	110.296	101.028		-4.7	100.347	100.52	100.994	100.298	99.3698	101.963	100.606	99.5949	101.358	99.9037	105.204	99.0237	100.51	98.6374	114.883	98.2444
-4.6	99.9262	99.8746	100.809	104.866	102.722	102.772	100.194	103.219	101.475	100.368	100.503	100.133	99.7699	100.972	111.078	100.783		-4.6	100.462	100.37	100.643	100.265	98.443	100.769	100.42	101.209	100.486	101.019	105.438	96.6919	99.5241	98.7076	115.127	99.4369
-4.5	99.9542	99.7966	101.09	103.452	102.834	102.871	99.5175	103.301	101.533	100.535	100.133	99.1143	99.5032	101.214	111.583	100.692		-4.5	100.318	100.245	100.508	99.9964	98.78	101.931	99.9948	103.558	101.126	101.1	102.308	98.9314	100.104	99.2693	115.127	100.279
-4.4	99.9542	100.005	101.231	102.695	102.947	102.937	99.2638	103.191	101.708	100.341	100.38	98.2171	98.7325	101.145	112.272	100.508		-4.4	99.9146	100.52	100.346	99.9628	99.117	102.641	99.6229	104.634	100.98	100.42	98.0087	101.656	99.843	99.6203	115.078	101.331
-4.3	100.038	100.499	101.118	103.452	103.031	102.574	99.6866	103.191	101.562	100.119	100.225	99.1629	100.303	100.66	112.824	100.294		-4.3	99.7994	100.345	99.8875	100.097	99.2013	101.479	99.7823	105.257	100.922	98.2722	105.496	99.4624	99.9009	99.6905	114.981	102.208
-4.2	100.066	100.083	100.725	103.484	103.2	102.673	100.11	103.848	101.796	100.119	99.7313	100.739	100.867	99.4811	112.778	100.447		-4.2	99.7994	99.9953	100.481	100.097	99.0609	100.35	99.9416	104.945	100.631	98.8704	101.343	98.5389	100.974	99.3746	115.175	102.979
-4.1	100.178	99.7706	101.344	102.892	103.369	102.343	99.9685	104.231	102.204	100.48	100.164	100.982	99.5032	99.1692	111.905	100.294		-4.1	99.5976	100.32	99.3209	99.728	98.8924	100.35	99.9151	104.549	100.515	100.583	99.4126	101.309	100.278	98.6374	115.564	103.471
-4	100.122	99.9007	101.512	102.958	103.454	102.838	99.6021	103.109	101.912	100.563	100.874	100.278	99.4439	99.5851	111.124	100.11		-4	99.4824	100.52	99.8336	99.5603	98.8081	100.963	99.7291	104.493	100.282	100.611	98.5351	103.087	97.8426	98.6023	115.808	103.295
-3.9	100.122	100.135	100.274	103.419	103.172	103.234	100.11	101.495	101.912	100.313	100.473	98.9203	99.266	99.9317	109.791	99.9571		-3.9	99.54	100.32	101.372	99.5603	98.78	101.641	99.4369	104.124	99.5256	100.339	98.8569	100.478	98.3065	98.9533	115.613	102.839
-3.8	100.066	100.707	100.19	103.353	103.031	102.541	100.673	99.8529	101.912	100.535	100.164	99.4054	99.0882	99.7931	107.723	99.9265		-3.8	99.54	99.8204	100.508	98.8558	98.6677	101.157	99.3572	104.436	99.5256	100.774	99.7928	100.086	99.814	99.0937	115.516	102.348
-3.7	100.094	100.681	100.134	103.583	103.144	102.574	100.279	98.129	102.379	100.757	100.195	100.691	98.6436	99.2038	105.884	99.7735		-3.7	99.3383	99.8204	99.7256	98.3191	98.443	100.543	99.3572	104.719	99.6711	100.312	100.378	101.148	101.93	99.5852	115.516	102.523
-3.6	99.9542	100.889	100.134	104.175	102.919	102.574	100.504	97.308	102.904	100.591	100.133	100.666	98.9696	99.4811	104.184	99.2532		-3.6	99.3959	100.245	99.6717	98.185	98.6396	101.512	99.7026	105.03	99.1765	99.4414	100.553	101.471	101.09	99.5501	115.078	102.418
-3.5	99.6748	101.539	100.978	104.208	102.666	102.277	100.899	98.129	101.971	100.618	99.8857	100.448	99.5328	99.1345	101.84	98.8553		-3.5	99.5112	100.07	99.8606	98.0843	98.8643	101.802	100.074	105.002	98.8274	99.7949	100.816	100.178	100.51	99.9713	114.689	102.488
-3.4	99.8424	100.941	100.303	104.208	102.581	102.475	100.955	99.0594	101.067	100.452	99.7621	100.109	100.481	98.7532	99.3586	98.8859		-3.4	99.2518	100.095	101.048	98.2856	98.78	101.544	100.128	104.917	99.8165	97.3476	100.612	99.0468	101.437	100.463	114.883	102.839
-3.3	100.01	100.395	99.6273	104.208	102.243	102.871	101.604	99.2235	101.008	100.313	99.6077	97.1743	99.6217	99.1692	96.6472	99.1308		-3.3	99.2518	100.32	101.372	99.4261	98.8081	101.512	100.048	104.832	100.398	99.7677	100.67	100.894	100.278	99.7607	114.981	103.646
-3.2	99.8983	100.837	99.6273	104.537	101.99	102.607	102.055	99.3604	100.221	100.368	99.4842	97.9988	97.5469	99.3425	93.7059	99.4062		-3.2	99.5688	100.42	100.481	100.231	98.8362	100.995	99.8619	104.776	100.078	101.046	101.255	100.686	100.742	99.4448	114.981	104.488
-3.1	99.8983	100.811	100.865	103.583	101.765	102.046	101.66	99.8803	101.912	100.119	99.268	99.3569	97.9915	99.6198	91.546	99.0389		-3.1	99.54	100.37	100.508	100.466	98.6677	100.769	100.048	104.181	99.962	100.529	101.343	100.224	100.655	99.8309	115.37	104.909
-3	99.9821	100.499	100.865	102.563	101.709	102.541	101.265	99.032	101.854	100.23	98.6194	99.6721	99.0586	99.5851	89.5239	98.488		-3	99.8858	100.145	100.157	100.332	98.6396	101.318	100.154	103.756	100.602	99.9581	101.314	101.979	99.814	99.9713	115.127	105.61
-2.9	99.8424	100.317	102.131	103.649	102.018	102.937	101.942	99.5519	101.417	100.396	98.5576	100.036	98.7325	99.7931	88.1911	98.9471		-2.9	100.174	99.8454	100.508	100.063	98.78	102.125	100.234	103.983	101.068	99.7677	101.548	102.441	99.5241	99.7607	114.689	105.75
-2.8	99.6748	100.291	101.484	102.958	102.3	102.31	101.998	100.838	101.242	100.174	98.7738	100.084	100.274	100.07	86.9043	99.0083		-2.8	99.9723	99.9203	101.264	100.298	98.78	101.576	100.42	103.841	101.068	99.9853	101.548	100.224	100.075	99.7958	114.397	105.891
-2.7	99.9542	100.629	100.921	102.629	102.778	101.981	101.575	99.9077	101.329	99.9797	98.4958	99.5751	100.57	99.4465	85.4337	98.7329		-2.7	99.9435	100.345	100.913	100.198	98.6958	101.092	100.314	103.445	101.068	100.257	101.284	100.109	98.5964	99.6203	114.835	105.821
-2.6	100.094	100.863	102.019	103.057	102.863	102.475	101.181	100.127	101.912	99.8964	98.434	99.5024	99.0586	99.5158	84.2388	98.6105		-2.6	100.059	100.195	100.697	100.198	98.5834	101.06	100.26	102.737	100.922	99.6318	101.197	101.079	97.9006	99.5852	115.224	105.856
-2.5	100.038	101.019	101.962	102.531	102.75	103.168	101.096	101.166	102.437	99.7853	98.2487	99.7449	99.4142	100.486	82.7223	99.0389		-2.5	100.174	100.52	100.319	100.969	98.5553	101.092	100.5	102.171	101.038	99.4958	101.372	98.7236	99.5241	100.357	114.786	105.821
-2.4	100.122	100.733	101.231	102.399	102.722	102.574	100.589	100.428	101.796	99.8686	97.8781	100.375	100.511	99.7931	81.8491	99.8653		-2.4	100.03	100.495	100.022	101.338	98.5553	101.705	100.632	101.662	101.184	99.5774	101.197	99.0237	99.4081	100.884	114.056	106.171
-2.3	100.122	100.733	100.753	102.629	102.75	102.31	100.194	99.2783	101.942	99.8686	98.0943	99.7934	101.193	99.4118	81.2976	99.0695		-2.3	100.001	100.395	100.13	101.07	98.4711	101.189	100.207	100.841	101.242	99.523	101.109	101.333	100.51	99.9011	112.645	106.592
-2.2	100.261	100.603	100.106	102.366	102.891	102.607	99.9122	100.4	102.117	99.9241	98.7738	99.9146	100.303	100.001	80.5163	99.0083		-2.2	100.203	100.395	99.6447	101.17	98.6677	100.672	100.101	99.8214	100.893	99.9581	101.255	101.494	101.263	100.147	111.283	106.347
-2.1	100.289	100.317	100.106	102.827	102.975	102.673	99.1792	100.756	102.233	99.9241	99.0209	100.691	99.1771	100.382	80.1027	99.3144		-2.1	100.405	100.245	99.5907	101.17	98.8643	101.06	100.42	99.793	100.777	100.257	101.05	101.24	99.785	100.533	109.531	106.276
-2	100.066	100.213	101.54	103.057	103.06	102.706	99.5457	100.811	102.292	99.8408	99.0827	100.157	99.6217	99.8971	81.0219	99.4062		-2	100.376	100.32	100.454	101.17	98.78	100.834	100.234	100.416	100.922	100.475	100.816	100.917	99.9299	100.322	106.709	106.873
-1.9	99.9821	100.603	102.159	102.3	103.088	102.574	100.25	101.686	102.292	99.9241	98.99	99.7449	101.015	99.4811	81.4814	99.9571		-1.9	100.174	100.32	98.9162	101.103	98.6958	101.189	99.9416	100.925	100.777	100.339	100.816	100.802	100.22	100.919	103.351	107.048
-1.8	100.206	101.747	102.975	101.445	103.144	101.915	100.617	100.729	102.496	99.9797	99.4224	100.278	101.015	100.313	81.2976	99.7123		-1.8	100.116	100.32	98.8622	100.902	98.78	101.802	100.207	101.35	100.573	100.556	100.963	100.086	100.452	100.779	100.675	106.592
-1.7	100.234	101.409	100.668	101.971	103.172	102.079	101.435	100.455	102.729	99.9241	99.5459	100.715	100.303	100.486	82.8601	99.9265		-1.7	100.318	100.27	100.211	100.667	98.6958	101.802	100.234	101.662	100.457	100.937	100.846	100.34	99.9299	100.322	98.8259	106.697
-1.6	100.289	100.317	99.0364	102.859	103.257	102.442	101.998	100.838	102.875	99.8964	99.2989	100.133	100.689	100.07	84.4227	100.11		-1.6	100.116	100.695	98.8622	100.734	98.3868	101.641	100.048	101.633	101.068	100.611	100.787	100.294	99.2631	100.252	97.4634	106.452
-1.5	100.485	100.837	100.134	102.991	103.454	102.112	101.575	100.838	103.021	100.202	98.99	100.666	100.244	99.2385	86.0311	99.8653		-1.5	100.232	100.67	99.4558	100.667	98.1059	102.448	100.101	101.322	101.184	100.121	100.904	100.986	100.655	100.463	97.1228	106.241
-1.4	100.457	101.019	96.6168	103.386	103.144	102.014	101.153	100.975	103.371	100.507	99.4533	100.594	98.614	98.9959	88.0532	100.08		-1.4	100.779	100.545	99.5907	100.6	97.7689	102.512	100.367	101.463	100.864	99.6046	101.021	100.963	99.5241	100.428	96.4416	106.487
-1.3	100.289	100.889	94.3097	103.912	102.75	101.948	101.378	101.686	103.575	100.813	99.4842	99.9389	98.3768	98.9959	90.1213	100.386		-1.3	100.722	100.62	98.4575	101.271	97.3195	101.899	100.446	101.69	101.009	98.2722	100.992	100.017	98.4224	99.7256	95.7117	106.662
-1.2	100.234	101.461	92.7622	104.34	102.581	102.178	102.111	101.768	103.371	101.035	99.1135	100.084	98.7918	98.7879	91.3162	100.416		-1.2	100.664	100.745	98.9701	101.506	97.0667	102.319	100.526	101.662	100.66	99.4142	101.05	100.501	99.4081	98.7778	94.6899	107.083
-1.1	100.345	101.799	91.7212	103.188	102.103	102.178	102.675	101.467	103.312	100.452	99.2371	99.8176	98.6732	99.9317	91.9596	100.6		-1.1	100.75	100.92	102.073	102.244	97.0387	101.899	100.951	101.662	100.427	100.883	100.992	101.032	99.0602	99.3395	93.8627	107.539
-1	100.234	101.643	92.2839	102.563	101.512	102.178	102.929	101.768	103.633	100.674	99.0209	99.5994	99.3846	100.452	93.0166	100.783		-1	100.577	100.745	100.373	102.244	96.8982	101.415	100.978	101.775	101.097	101.1	100.758	101.125	99.0892	100.498	93.6194	108.1
-0.9	100.234	101.253	93.9158	103.452	101.146	103.003	102.901	102.37	104.421	101.257	99.0209	99.8419	99.7699	100.382	94.3034	100.936		-0.9	100.75	100.62	99.2939	101.539	96.8982	101.705	100.871	102.483	101.678	101.263	100.495	101.54	99.4371	100.252	93.3761	108.732
-0.8	100.541	101.357	97.9391	102.465	100.864	103.333	102.619	103.574	104.333	100.785	99.0209	100.885	99.266	100.694	94.9008	100.998		-0.8	100.894	100.17	100.751	102.076	97.4319	101.544	101.35	101.916	101.591	101.97	100.378	100.155	98.3065	100.217	93.4248	109.328
-0.7	100.792	101.747	86.2067	102.267	101.005	102.574	102.901	103.629	104.129	100.091	99.1444	101.685	99.4439	100.209	95.1765	101.365		-0.7	100.981	99.6704	100.616	102.546	97.7127	101.382	101.908	101.718	101.737	101.562	100.261	100.594	97.8136	99.3044	93.814	109.574
-0.6	100.736	102.319	79.7074	103.123	101.146	102.706	103.295	102.699	105.033	100.785	99.3915	100.254	98.9696	100.59	95.5442	101.212		-0.6	100.635	99.9453	100.184	102.378	97.9093	101.318	102.226	102.284	102.697	100.475	100.407	102.002	99.582	99.2342	94.4952	109.503
-0.5	100.736	100.967	77.9068	102.695	101.287	102.706	102.816	102.398	105.208	101.007	99.5768	99.6479	99.1771	101.11	95.6361	101.212		-0.5	100.376	100.22	98.2956	102.21	98.5834	101.253	102.253	103.219	103.046	100.611	101.197	100.571	99.0022	99.7607	96.0523	109.609
-0.4	100.876	101.305	83.7308	102.366	101.652	102.673	102.901	101.303	104.771	101.091	100.164	99.6721	99.5328	100.902	95.6821	101.824		-0.4	100.606	100.07	100.562	101.841	98.8924	101.221	102.12	103.983	103.133	100.883	101.46	99.9473	98.0166	100.217	97.1228	109.854
-0.3	100.234	101.643	89.2172	102.366	101.765	102.739	103.633	100.811	104.217	101.424	100.164	99.6964	98.4361	101.388	95.8659	101.885		-0.3	100.088	100.17	100.94	101.606	98.78	101.189	102.226	103.728	103.162	100.148	101.138	101.379	98.0456	100.147	97.3661	109.889
-0.2	99.9542	101.331	84.8562	103.09	101.878	103.102	103.831	101.659	104.1	101.118	99.4842	99.8904	98.7325	101.214	96.2795	101.793		-0.2	99.5976	100.045	98.9701	102.143	98.6115	101.189	101.987	104.04	101.882	98.9791	101.138	102.418	100.104	99.4097	97.2201	109.574
-0.1	99.1999	99.1464	84.3216	103.879	100.921	102.211	101.97	102.671	103.633	100.979	99.2062	99.5751	99.266	99.3772	94.0736	100.202		-0.1	97.8397	99.7204	97.5941	106.202	97.4319	100.35	101.509	104.068	100.078	99.523	100.846	101.84	102.133	99.7256	95.5171	109.153
0	95.4844	95.9213	75.459	101.182	97.8812	99.572	95.4578	101.084	102.029	98.7299	97.6001	98.5566	94.079	96.1189	91.5919	96.9272		0	93.6322	98.0959	96.4608	103.552	93.9772	97.832	99.3572	98.3492	98.2165	96.7766	99.0031	95.8838	99.0312	95.759	92.5002	107.75
0.1	91.0147	93.2684	73.0956	95.8202	93.9694	96.4047	90.0168	97.8553	98.9664	94.2031	93.5232	98.0958	88.5658	91.7168	87.6396	93.5912		0.1	89.1941	94.1221	86.6124	97.7824	89.6238	94.3461	94.7878	88.1293	95.3072	91.8548	95.4349	90.4812	94.0449	89.4406	88.8995	103.541
0.2	87.9138	91.1356	72.955	91.6097	89.4383	92.5446	86.7183	97.1712	95.6121	88.2876	89.3226	96.6892	86.4613	87.7999	80.9299	90.0716		0.2	85.7935	89.6234	86.4775	92.9855	86.7028	87.9552	90.3247	81.0235	90.4778	87.3409	91.8667	89.5577	90.711	84.5965	82.6225	99.1914
0.3	85.651	89.6011	71.3794	88.9124	86.9899	88.1896	82.9406	93.0665	93.1329	83.6774	85.9561	93.4638	82.9045	85.6508	74.9556	86.9804		0.3	83.8626	86.6993	84.8585	88.1216	82.6865	80.015	86.2867	75.8144	86.8122	84.1595	88.9419	87.9416	85.5217	81.0512	76.5888	95.4384
0.4	82.8854	87.1562	69.8882	86.0507	84.5133	82.9107	79.2193	76.9489	91.762	79.4283	82.435	91.3297	80.7407	82.8085	70.4977	83.0017		0.4	82.8828	84.4499	82.5111	83.0899	78.5859	74.8829	82.3815	69.9259	84.4557	80.7061	86.3096	85.679	82.2458	79.6471	72.4042	92.3869
0.5	80.4271	84.6334	68.5096	82.3665	82.5715	79.3475	75.0469	68.4248	89.8952	75.7902	79.4082	88.6136	80.1183	79.2729	68.1539	79.4515		0.5	82.2776	81.8507	79.0844	79.2323	76.7322	72.4299	79.0341	64.547	82.6228	76.6816	83.8528	79.9994	79.8396	76.3124	68.3168	90.4227
0.6	78.4995	83.1248	70.2821	78.814	79.532	74.3986	72.0022	60.8312	89.1077	73.9294	77.4315	83.0116	77.836	76.396	66.3157	77.3703		0.6	81.8453	79.9513	75.7116	77.3202	75.3559	71.7198	76.2447	60.4987	81.2555	75.2133	81.5423	75.8897	78.7669	73.1532	65.9812	87.3361
0.7	77.1027	82.4226	69.8319	77.3338	76.8866	70.0436	69.7186	59.9008	89.3994	71.8465	75.9181	77.2398	75.5833	75.9107	64.8451	76.3298		0.7	80.6637	78.2018	74.7673	76.0455	74.5133	71.6552	72.7114	58.9416	80.1209	73.6905	79.5827	76.3053	77.6073	71.047	64.6674	85.6525
0.8	76.3764	82.0845	66.4557	76.4785	75.198	68.9878	67.8861	56.1519	90.2744	69.8469	73.7252	73.5052	73.2417	75.5987	62.9149	75.7177		0.8	78.9922	76.8772	73.0134	75.8443	73.6146	69.9123	69.8688	57.5827	77.9389	72.6572	77.7109	76.213	75.2301	69.7833	64.3755	85.6525
0.9	76.5719	82.0064	65.1333	77.2022	73.7909	67.1072	66.8149	53.9354	90.0411	69.3192	72.2117	71.7833	70.6037	74.3509	61.8579	74.7689		0.9	77.8683	76.7772	71.4215	77.2531	73.5584	69.3958	68.514	56.2238	76.4261	72.0318	77.4769	74.2967	75.665	68.6601	64.6674	85.9682
1	76.963	82.3186	66.1743	79.7679	72.5807	65.4576	65.7436	52.2388	89.7202	69.2359	70.9454	70.7648	70.9297	74.8015	61.3983	74.2486		1	76.0239	77.7269	71.6104	79.2658	73.8673	68.8471	67.4513	56.4503	77.5607	71.7871	77.9448	75.0124	76.4767	68.2739	65.2027	86.81
1.1	77.41	83.0468	67.1309	80.4258	71.8771	64.7317	64.2212	50.8979	91.8203	69.347	70.3586	68.9217	71.2558	75.8067	61.4443	74.218		1.1	72.825	77.9769	71.2326	81.4798	73.9235	67.1042	66.3621	56.0823	79.3063	71.7599	78.7638	74.6661	76.7086	67.0454	66.3705	88.1779
1.2	77.0748	83.671	66.6526	79.439	71.0891	64.3358	62.868	50.3506	93.0162	70.4301	71.0072	67.1756	70.5148	76.7773	62.9149	74.6465		1.2	69.7702	78.5267	68.5074	83.2576	73.9516	66.4909	65.3792	55.5727	81.0228	71.6239	80.6064	74.2043	77.3174	64.6935	67.7329	88.669
1.3	74.784	84.3473	67.7218	78.2877	69.9071	64.7317	61.6839	49.9675	92.462	72.1798	71.872	67.5636	71.4633	77.7825	64.4314	75.4116		1.3	67.3783	79.8763	68.5074	84.9684	74.5414	66.3618	64.8744	55.4878	83.0301	71.3248	82.7414	78.7988	77.8102	63.6755	69.1927	88.7742
1.4	71.8228	85.6737	69.1567	79.8995	69.0347	64.5338	61.8531	49.8854	91.3536	73.4851	72.8603	68.4852	73.2713	78.649	65.4885	76.4522		1.4	66.2255	82.1006	66.0251	86.176	74.6818	67.782	64.2103	55.4595	84.3102	70.7266	84.584	81.477	78.7669	63.9564	70.0199	88.4936
1.5	68.9455	87.2343	69.8038	80.5245	68.9503	64.7977	62.1632	49.7212	88.291	74.2627	75.1768	68.6307	73.3306	79.1343	66.1778	77.2479		1.5	66.0526	83.2253	65.8092	86.7463	73.8112	68.0402	63.3336	55.8558	85.0375	69.6933	86.1342	80.946	79.3467	62.3768	71.7716	85.7227
1.6	67.1855	88.1706	73.8553	81.3139	69.0066	65.7545	60.9509	49.8307	82.9533	75.3736	77.1844	69.1642	72.9453	81.422	66.6374	77.9825		1.6	66.946	83.7501	65.1347	87.7526	73.6707	67.6206	62.1647	55.6859	87.1613	67.9258	87.4796	80.8074	80.1295	60.9376	74.3019	82.5309
1.7	66.3195	88.9769	76.6688	88.2874	69.3443	65.4576	59.5977	49.9675	77.6739	76.2067	78.5125	71.1043	73.8345	82.5312	67.5565	78.9312		1.7	68.5598	85.0748	64.1903	88.6248	74.1482	68.363	60.9161	56.5635	88.1213	66.2671	88.5325	82.7699	80.2744	60.6567	76.0049	79.2689
1.8	65.7328	89.6271	75.5434	96.0175	70.0197	65.4576	59.9924	49.9128	75.3697	76.6511	79.1302	72.2199	75.198	82.1153	69.211	79.9106		1.8	69.5685	84.6749	63.9205	89.5305	74.8785	69.4281	59.8268	57.2996	88.1213	65.0978	89.2344	84.4322	83.4054	59.3931	77.5133	75.6913
1.9	66.096	89.6271	74.1366	95.0965	70.8077	66.7773	60.3871	50.4053	75.253	77.0954	80.2421	71.8561	75.0498	82.4619	71.7845	80.5839		1.9	70.6924	84.5499	65.1347	90.2013	76.2547	71.3002	59.1627	57.6393	88.1213	64.3093	89.1467	85.1018	89.7253	58.34	79.1677	73.5518
2	67.3531	89.419	73.1519	94.5702	71.7927	67.3052	60.8382	51.1989	75.7488	77.2065	81.6629	72.6806	74.6348	83.1205	72.336	81.4409		2	72.8538	85.8745	65.6473	90.3691	77.2377	71.623	58.9502	58.0357	87.714	63.9829	89.6731	85.1941	91.9866	59.2878	80.4815	72.6047
2.1	68.6382	89.6791	74.0804	95.2939	72.9466	67.2062	61.1765	51.8557	76.478	78.123	82.5895	74.0872	75.5536	82.9818	72.4279	82.2366		2.1	74.7559	86.9742	65.4854	90.8051	78.4735	71.3002	59.0033	58.0074	88.4704	64.1733	91.0185	84.5246	92.0735	61.2535	80.5788	72.4294
2.2	69.6159	90.5114	73.4895	95.3268	74.1286	67.6021	60.8382	52.5398	77.4406	79.1506	84.1955	73.9902	76.7689	82.4272	73.0713	82.359		2.2	76.4274	86.9242	65.9171	91.1741	79.6812	73.0754	59.4549	58.3188	89.2559	64.1733	92.0422	84.109	89.8992	62.5874	80.5302	72.9555
2.3	71.32	91.2917	71.6889	94.2413	75.2543	68.097	60.8382	52.9776	79.7157	78.9284	85.1839	73.9659	78.8141	83.3285	72.8415	82.3896		2.3	77.7242	87.0742	66.0251	91.6773	80.1868	74.6893	59.9862	58.2055	90.0705	63.7654	92.5686	85.1018	88.1018	64.5882	80.3842	74.7092
2.4	73.2196	91.4477	74.2773	94.2413	76.7459	68.5259	61.3456	52.9229	83.42	78.9562	85.9869	74.9117	87.0542	84.2297	74.2662	82.9711		2.4	78.7329	87.524	63.3808	91.8786	80.6643	74.7216	59.9331	57.8375	91.4379	63.4391	92.9489	84.7785	86.5074	67.9931	79.7516	77.1995
2.5	74.9237	91.8639	74.9526	93.3531	76.1267	69.5817	61.9376	53.2239	86.3076	79.3172	86.5429	76.294	85.6018	85.0616	76.656	83.7057		2.5	79.6551	87.7989	63.111	91.845	80.4396	74.0437	59.5346	57.8375	92.1361	63.3847	93.1828	85.1941	86.5074	69.9237	79.6543	79.4443
2.6	76.0691	92.202	73.0112	93.2215	74.5789	70.2415	62.4733	54.209	86.4243	79.345	86.6047	77.4338	84.8904	86.1014	77.9427	84.2872		2.6	80.7502	87.749	65.3775	92.3482	80.2149	74.7216	59.8268	58.3471	91.6415	63.276	93.0658	86.6487	87.1162	71.0821	80.8708	80.3212
2.7	77.0189	93.2944	74.0241	93.8794	74.213	70.9344	63.3472	55.632	87.2701	79.6227	86.9135	78.2826	84.5051	86.3441	77.667	84.6238		2.7	82.0182	87.699	64.7029	92.6501	79.7374	76.1418	59.5612	59.1115	92.2525	62.5418	92.8611	86.6025	86.6813	72.6266	82.0386	81.3734
2.8	78.1922	94.3867	76.078	93.7478	73.7627	72.2211	63.5164	57.137	88.7577	80.2892	87.0371	79.3254	82.282	86.3441	77.3913	84.9605		2.8	82.4505	88.2988	63.7316	93.1533	79.0633	75.3348	59.269	59.6777	93.3289	62.0795	92.4809	85.5635	86.3044	73.8201	82.7685	82.9869
2.9	79.142	94.6468	78.4976	93.5176	74.5226	73.8047	63.1499	58.6968	90.4494	80.8169	87.4386	82.8176	82.1042	87.176	76.5181	85.9398		2.9	82.7098	89.1985	64.4061	93.5893	79.5689	74.4633	59.6409	59.8192	93.1253	61.4269	92.6856	86.5794	86.2754	74.803	82.9631	83.9339
3	79.7007	94.6728	80.9735	93.2215	75.4513	74.9265	63.6574	59.8187	92.3453	80.928	88.3343	88.8076	82.6377	87.7652	76.1504	86.7662		3	83.0268	89.4235	64.8918	93.7571	80.4396	75.3025	59.7737	59.5644	93.4744	60.8287	93.0951	88.1955	86.1305	75.7507	82.7198	83.969
3.1	80.3433	95.011	80.5234	94.0439	76.8866	74.7945	64.8978	60.065	92.9578	81.6778	88.7358	91.451	82.4302	87.5919	76.3802	87.0416		3.1	83.6032	89.5484	64.676	93.1533	81.226	76.4645	60.3847	59.3662	94.6672	60.8287	93.6508	89.0498	86.3044	76.4879	83.7903	84.004
3.2	80.7064	94.9849	80.0451	94.5044	78.2937	75.0914	65.6308	60.2839	93.5412	82.6221	89.1682	91.2327	81.956	87.4533	74.9096	87.1029		3.2	84.1796	89.8233	64.8648	93.2874	81.4226	76.174	60.5973	59.5078	95.0745	60.2848	93.2706	90.1118	87.2031	76.4177	84.4229	85.4421
3.3	80.5388	94.7249	81.7332	93.9123	78.9692	75.8503	65.5744	60.5302	93.687	83.0109	89.9095	90.5295	81.5707	89.0824	73.6228	87.1029		3.3	84.0931	89.4734	63.9205	94.0254	82.4337	75.238	60.5441	59.7343	95.0163	59.8769	92.9781	89.3499	87.4641	76.9442	84.7635	87.0205
3.4	80.5388	94.6468	82.9149	93.9452	78.6877	76.3452	65.3207	60.8586	94.0954	83.0387	90.3419	90.6507	81.9856	90.8849	72.6118	87.011		3.4	84.6119	89.5234	61.627	93.3881	83.5852	74.9152	61.6333	59.9041	95.5981	60.0945	93.9725	89.0729	86.5654	77.7867	85.1041	87.6869
3.5	79.0582	94.3347	83.9277	95.7873	78.0967	77.236	65.4053	61.5427	94.5329	83.1775	90.8669	91.16	81.9264	90.9542	72.1522	87.1947		3.5	85.3035	89.9983	62.1666	92.5495	83.7257	75.1089	62.7225	60.3571	95.6272	60.3664	94.148	89.5346	85.6956	78.6291	84.9095	89.0548
3.6	77.1586	94.5168	83.4776	95.9189	77.8997	78.7866	65.7999	62.4457	93.9787	84.3995	90.589	91.2327	83.6455	90.3303	72.382	87.7762		3.6	85.0153	89.7234	65.4584	92.9185	84.2031	74.7861	63.8383	60.8101	95.4818	60.6383	93.7385	90.3658	85.8696	79.1908	84.3742	90.0369
3.7	78.1922	94.5688	82.943	94.0768	78.2937	79.5785	66.3356	63.4856	94.4162	84.8439	90.7434	90.4324	83.9715	90.7462	73.6228	87.6537		3.7	84.9001	88.9486	66.2949	92.6836	83.3044	74.9798	64.1306	61.0365	95.889	61.2909	93.9725	90.4812	85.9855	79.5769	83.839	90.4227
3.8	79.5611	94.9069	83.9277	94.3728	79.2787	79.5785	66.7867	64.0602	94.9413	84.4551	91.0523	90.6022	85.6611	90.7462	76.0585	87.3783		3.8	85.4188	89.1985	66.2949	91.6438	82.0405	75.7221	64.2103	61.1498	96.1218	62.1339	94.031	89.5808	85.9276	81.2267	83.4497	91.3346
3.9	80.5109	95.8432	85.025	95.0307	80.517	79.9084	67.4633	64.3065	95.2329	84.3162	90.8978	91.8875	89.3365	90.3303	78.2185	88.021		3.9	85.5629	90.5231	66.9964	91.2077	82.6303	77.0778	64.3431	61.7443	96.4418	62.6233	93.2413	90.1118	86.5364	82.3851	83.4011	91.4749
4	81.0975	95.8953	84.5749	94.9978	81.4739	80.7332	68.6473	65.2642	95.7871	84.8716	91.6391	92.1785	88.1509	91.8554	79.5512	88.4495		4	85.3612	90.6981	69.3439	91.3083	84.0065	77.3683	64.2634	61.6877	96.5	63.0856	93.5631	90.3196	86.6813	82.2447	83.0118	91.8608
4.1	81.2651	95.6092	84.5749	94.8991	82.3463	81.459	69.5777	66.7146	96.108	85.3993	92.1951	90.6992	88.5658	92.3407	80.1946	88.7249		4.1	85.1883	90.923	67.9138	91.2748	85.1019	77.336	65.1666	62.084	96.2091	63.0856	93.68	89.8579	85.9855	83.052	80.9681	92.5272
4.2	81.4048	95.6612	83.4213	94.1426	83.0218	81.756	70.1979	67.6449	97.4497	85.5104	91.8553	91.1842	88.5362	91.6474	81.8031	89.2146		4.2	85.9087	91.4729	67.9678	90.7716	85.7198	77.8847	66.2558	64.4621	96.2963	62.8681	93.2121	89.4885	86.6523	83.2275	78.7298	92.6675
4.3	81.3489	95.9213	83.8715	94.1426	83.3032	81.789	71.1846	68.0554	98.5581	85.7326	91.8244	92.6878	87.7952	91.6474	83.5954	89.7349		4.3	86.9462	92.3226	71.0167	90.3691	86.7309	78.498	66.5481	66.3588	96.6164	63.1128	92.9781	89.1421	86.5943	82.6308	77.4647	92.913
4.4	81.4048	95.7392	84.2372	95.5899	82.9092	82.3498	71.7202	68.1101	97.4789	86.4269	92.0406	93.5366	88.0916	91.9941	85.3877	90.4082		4.4	87.2632	92.3726	71.3405	90.0336	87.6016	79.3049	67.1591	67.378	96.5291	63.711	93.1536	89.096	86.0435	82.9818	77.3187	93.0533
4.5	80.8461	95.4531	83.6464	96.0504	82.093	82.9107	72.0022	67.0703	96.9538	87.5378	92.6892	94.2884	88.0027	92.514	86.4448	90.5919		4.5	87.6379	92.2976	71.3945	90.2349	87.2084	79.2081	68.0623	68.3405	96.4127	64.4452	93.3583	88.6342	89.3484	83.3679	77.3187	93.369
4.6	79.1699	96.3634	84.0121	95.8202	81.1643	83.1087	72.9325	65.7842	97.0122	88.2876	92.5657	93.0758	87.4691	92.8606	85.7094	90.8979		4.6	87.6955	93.2473	70.8549	90.2349	86.1973	79.6922	69.1515	69.2182	96.5582	65.261	92.9781	89.5577	92.4504	82.701	77.6593	93.7899
4.7	80.1477	97.2477	85.222	95.7215	80.2637	83.6366	74.2857	65.4284	96.8955	88.3987	91.9788	92.3725	87.5284	92.826	81.0678	91.0816		4.7	88.0701	93.2223	70.4771	90.5368	85.7479	80.4992	70.6127	69.3031	96.8491	65.6417	93.68	91.0123	90.595	82.7712	78.3405	94.0354
4.8	82.4384	96.3374	85.025	94.932	79.4757	83.8015	75.6107	65.4011	97.333	88.5098	92.2259	94.0459	88.8919	92.722	82.1708	91.5406		4.8	88.6753	92.6975	70.8009	91.4089	86.1973	80.6928	72.3926	69.841	97.2855	65.5601	93.7678	91.1508	91.6387	83.1222	79.3624	94.3862
4.9	82.9692	96.5455	83.8996	95.6557	79.138	83.8345	76.5411	65.1548	97.3622	88.8708	92.1951	94.4824	88.2398	92.3753	84.009	92.4282		4.9	88.7041	93.6722	71.7722	91.5096	86.4501	81.2738	73.4287	70.4638	97.2855	65.8048	93.2413	90.6198	93.784	83.3328	80.6762	94.7369
5	84.1146	97.5598	84.4623	96.4123	79.6446	84.5933	77.556	65.0727	97.9747	89.1208	91.5773	93.8761	86.4021	92.6873	84.6065	92.9791		5	88.8194	93.4973	71.9611	92.0128	86.8714	82.9522	73.4553	70.4355	97.3146	66.2943	93.3583	89.7886	94.2478	84.1753	81.4547	94.8772
5.1	85.5952	97.4818	85.3345	96.2807	80.517	85.5501	78.6555	65.319	98.7331	89.1763	91.3611	93.4396	86.1353	93.2072	84.6984	93.2239		5.1	89.0212	92.9724	69.2359	92.4824	87.6016	83.7269	73.0568	70.8601	97.3437	66.675	92.6856	90.6659	95.1175	84.8773	82.4279	94.9824
5.2	86.4612	97.7419	85.1938	96.9715	81.3332	85.5501	79.4166	66.0031	98.6164	89.0097	91.4229	93.5851	86.5503	93.2766	84.6524	93.5912		5.2	88.8771	93.3473	69.128	92.6166	88.0791	84.3724	73.0568	71.0017	96.9364	67.1916	92.6856	91.2662	95.4364	85.2283	82.4765	95.0876
5.3	86.964	98.3921	85.4752	96.6425	82.5715	85.1872	79.8677	66.6598	98.033	89.2319	91.0523	94.0944	86.6985	93.5192	85.6635	93.8972		5.3	88.1566	93.6972	71.5294	92.9855	88.388	84.9534	73.7209	70.1524	96.6745	67.8442	93.0658	90.2734	93.1752	85.9655	82.3306	95.0876
5.4	87.0199	98.3661	85.9816	95.0965	84.26	86.078	81.0236	67.0703	97.8872	89.8429	91.0523	94.3369	87.4098	92.9993	86.6286	93.5912		5.4	87.6667	94.0721	71.2326	93.3881	88.697	84.8889	74.0397	69.3031	96.0054	68.6328	92.1007	90.4812	93.0882	86.9133	83.4011	94.7369
5.5	86.8802	98.132	86.2911	95.3925	85.7235	87.0348	82.1513	67.7818	98.2372	90.2317	91.4229	95.5252	87.4988	93.1379	86.3988	93.5606		5.5	87.5802	94.197	70.9898	94.2938	88.8374	85.5021	74.146	68.9067	95.4818	69.8292	90.6968	91.0353	93.0592	87.4398	83.839	93.7899
5.6	86.2098	98.08	86.2348	96.6754	86.5959	88.3545	82.8561	68.548	98.3247	90.4538	92.1642	94.9674	86.5503	93.2766	86.0771	93.9891		5.6	87.0615	94.372	71.5024	94.864	88.5565	85.6312	74.1991	68.2556	94.6963	70.8625	90.5213	90.8737	91.1748	87.2994	83.547	91.7555
5.7	85.5952	98.3401	85.8409	96.9057	87.3558	89.9052	83.3071	69.15	98.2956	90.8426	92.5657	94.0459	86.5206	92.5833	86.3528	94.2339		5.7	87.0615	94.6469	71.3675	94.8305	88.5004	86.2122	74.4382	68.199	90.6233	71.5967	90.6675	90.5967	90.682	87.2643	83.9363	91.3346
5.8	85.4276	98.132	85.8128	96.6754	87.7779	90.0701	83.8428	69.5057	98.2372	91.537	92.1642	94.0216	87.5284	92.8606	86.8124	94.4175		5.8	87.3208	94.5969	70.9628	94.7299	88.7251	85.954	75.0227	68.4538	88.7614	73.0379	91.6035	89.2345	90.8269	87.861	84.0823	92.7376
5.9	85.6231	97.95	85.0813	96.5767	87.8905	89.9382	83.9837	69.2868	97.9747	91.7869	93.1216	93.8761	87.4098	93.0339	87.6856	94.4787		5.9	87.4073	95.0718	70.0994	94.2267	88.9498	86.309	75.2883	68.652	89.0232	74.8054	91.8959	89.5346	92.8563	87.861	84.8122	92.5973
6	86.2377	98.4962	85.0813	96.7083	88.2845	90.598	83.7018	69.8615	97.8872	91.9813	93.6158	94.6764	86.3428	93.1726	88.6966	94.4175		6	87.7819	94.5469	69.101	93.9583	89.2306	88.5362	75.5008	69.2182	90.0124	75.594	91.3695	90.3889	92.6243	87.2643	86.9045	91.1593
6.1	86.6567	98.8863	85.1094	96.7412	88.5941	90.4661	83.4481	70.8466	98.4414	92.2035	93.3996	94.6279	86.0167	94.0391	89.6158	94.4481		6.1	88.1854	94.422	70.0184	93.3881	89.3149	89.3754	76.4572	70.209	91.147	75.7843	91.6912	91.0123	92.6823	87.4398	87.5857	90.4578
6.2	87.1037	98.8863	85.3908	96.2807	88.7629	90.0701	82.9688	71.476	98.8497	91.9813	94.6042	95.1857	86.3724	94.2125	90.6728	94.6318		6.2	88.3007	95.1968	71.1517	92.7843	89.68	88.4393	77.5464	70.7469	91.9034	76.0018	92.6564	91.474	92.2765	87.7206	87.975	90.7384
6.3	87.5227	99.0684	85.5596	96.4452	89.2413	90.3011	83.3071	71.8864	98.5289	92.1479	96.3338	94.1914	87.9137	93.7965	91.3621	94.9072		6.3	88.099	95.1968	71.4485	92.6836	89.9047	88.052	77.8121	69.2182	92.4561	76.301	93.3291	91.4971	89.9282	87.8259	89.0941	90.9488
6.4	87.4389	98.7823	85.7003	97.1688	89.7198	90.4661	83.6736	71.9959	99.0539	92.4812	96.9824	93.1971	88.9808	93.8312	92.0974	94.7848		6.4	87.926	95.4717	71.0167	93.0526	89.7643	88.633	77.8918	67.1232	93.5035	76.6273	93.6508	91.5202	90.3631	87.9312	90.2619	91.6503
6.5	87.5227	98.1841	85.8128	97.3662	90.0856	91.0269	84.3502	72.1054	99.9581	92.3423	97.5075	95.5252	88.1509	94.0045	92.2353	94.7848		6.5	88.1566	95.3717	67.4821	93.7571	90.017	88.1488	78.5559	65.7926	95.6854	77.0351	94.0018	91.4509	90.566	87.8961	91.5271	92.422
6.6	87.9977	98.5482	85.7003	97.3991	90.3389	91.3569	85.055	72.4337	100.016	92.4534	97.8472	95.1129	86.9949	94.2125	91.7298	95.0909		6.6	88.5312	95.1218	68.5074	94.3273	90.326	87.6324	78.795	63.3863	105.519	77.5246	93.4461	92.2821	89.6093	87.5451	92.9382	92.6324
6.7	88.1094	98.8603	89.0202	97.3662	90.1982	91.6868	85.196	74.1303	100.454	92.87	98.3414	94.5794	88.3287	94.8364	91.2702	94.9072		6.7	88.6753	95.0968	69.6137	94.1596	90.5788	88.3748	78.7419	63.1598	95.0454	77.3071	93.7385	89.2576	88.7976	87.7206	93.668	92.6324
6.8	88.0256	98.3661	91.6368	97.2675	90.2826	92.2807	86.662	78.4265	100.162	92.8145	97.7546	95.3554	90.4628	94.7324	91.8217	94.5706		6.8	88.6465	96.0465	67.8868	93.7906	91.5899	89.3108	78.7685	64.6885	93.678	76.9264	94.4112	88.7266	90.9139	88.5631	93.7167	92.8078
6.9	87.8859	98.106	92.0589	97.0372	90.2826	92.3466	87.2258	78.3445	99.929	92.6478	97.7546	95.2099	90.2257	94.9404	93.2004	94.54		6.9	88.5889	96.8463	68.8042	94.5957	92.292	89.6336	79.6717	66.4438	93.998	76.9264	94.3235	94.0829	90.595	89.23	92.3543	93.0884
7	87.8859	98.6522	92.706	96.5767	90.2545	92.2147	85.5907	72.8989	99.8415	92.3979	97.8163	95.3312	89.87	95.1483	93.7519	94.7236		7	88.5601	96.6213	68.5614	94.6628	92.1797	89.3108	80.2562	68.4821	94.0271	77.0623	94.1773	94.4754	89.9862	89.3002	89.9213	93.825
7.1	88.0256	98.9903	92.6497	96.8728	90.4796	92.5446	83.4481	69.1774	99.4623	92.2868	97.3839	95.0402	89.5736	94.767	93.3383	94.8766		7.1	88.5312	97.1462	69.209	95.0318	92.264	89.9564	80.0171	68.9634	93.7944	77.2527	94.4405	89.8579	90.9139	89.3704	87.4884	94.9123
7.2	88.1932	98.8343	92.3402	96.478	90.5078	92.6106	82.9688	67.4534	99.9581	92.8978	98.0016	94.5551	88.7733	94.767	93.66	94.9378		7.2	88.4448	97.0962	69.9105	95.8033	92.4886	89.4399	80.1499	69.6711	93.7362	77.1439	94.6452	90.5274	91.7256	89.7565	84.9581	95.5787
7.3	88.6681	98.7042	91.7494	96.1491	90.1138	92.3796	84.1811	67.9733	100.454	93.0089	98.5267	94.7734	89.9589	94.2818	95.2225	95.0909		7.3	88.2719	97.2711	69.8835	95.5685	92.3201	89.4399	80.6812	70.0391	93.9398	76.9808	94.4112	93.4365	90.9719	89.4757	83.5957	96.21
7.4	88.8357	98.8863	91.1585	96.2149	89.9449	92.9075	84.8013	69.9436	100.921	92.8422	97.7237	93.9246	90.2553	94.3511	95.4063	95.0602		7.4	88.1854	97.596	72.0421	95.5014	92.0954	90.8601	80.9469	69.5579	93.8526	77.1167	94.5282	92.79	90.0152	89.3353	83.0118	96.2451
7.5	88.5843	99.2504	90.4551	95.4912	90.0293	93.3364	85.7598	71.8591	100.891	93.1755	96.7662	93.6578	88.9808	94.2818	95.3144	95.3051		7.5	88.099	97.2461	72.7706	95.4678	92.0393	90.3437	81.1063	68.6803	93.5616	77.2527	94.2357	92.79	91.5517	89.8267	83.0118	95.719
7.6	88.724	99.3024	89.4985	94.932	90.0575	93.3034	87.3386	73.0357	100.775	93.2866	96.6735	96.1072	88.4473	94.2818	97.3365	95.8866		7.6	88.0701	97.1212	76.2513	95.5014	92.0393	89.4399	81.9564	68.3972	93.7362	77.6334	93.9433	92.3514	91.1748	89.4406	83.2064	96.0347
7.7	89.1151	99.0163	90.3426	94.4057	90.4796	93.4024	88.0152	73.7472	100.833	93.3144	97.1986	95.7192	89.0994	94.6631	99.1748	95.7336		7.7	88.1854	97.0712	85.8569	95.602	92.264	90.6987	82.3815	68.7369	94.318	78.0141	94.0603	91.4971	89.7253	89.5108	83.3524	96.7712
7.8	89.5062	99.2244	91.3555	93.6492	91.0706	93.1385	88.3253	74.1851	100.25	93.3421	97.1986	94.5551	89.5143	94.4551	99.3127	95.7642		7.8	88.4736	97.0462	86.2346	95.8368	92.5167	92.4094	82.3283	69.5013	94.7253	78.0141	94.1188	90.2504	90.508	89.9321	84.0823	97.122
7.9	89.3106	99.3285	91.0178	93.4189	91.3802	93.0725	88.7482	74.3766	100.396	93.3144	96.4882	95.0644	89.1586	94.975	99.5884	96.2233		7.9	88.4448	97.1712	86.6124	96.1052	92.6572	92.3771	82.9393	69.6994	94.8126	78.4219	94.3235	88.0801	89.0875	89.7916	84.2283	97.9989
8	89.2827	99.5885	91.4961	94.2413	91.4084	93.1715	88.8609	74.8965	100.629	93.4255	96.4573	95.1372	88.8029	95.1483	100.232	96.3151		8	88.1566	97.3961	81.9984	96.0046	92.5729	92.1512	83.2847	69.388	95.1908	78.9114	94.6745	89.1883	89.8123	90.1778	83.7903	97.9989
8.1	89.6179	100.603	92.9029	93.7807	91.2395	93.6663	88.1561	75.909	100.571	93.3977	97.0442	94.9432	88.3583	94.5937	100.048	96.3763		8.1	88.0125	97.871	82.619	96.3065	92.4606	92.9259	83.1519	69.4163	95.5399	79.1017	94.4697	91.2662	90.1312	90.0374	83.7417	96.9817
8.2	89.6459	98.5482	92.4527	92.9255	90.7329	93.6993	87.7896	76.4837	100.483	93.0922	96.6427	94.5794	89.3958	95.3563	99.3586	96.6517		8.2	88.0413	98.0459	79.1114	96.5748	92.601	92.5708	83.0987	69.841	95.86	79.5912	94.1773	91.7742	88.6237	90.0725	84.8608	97.5429
8.3	89.6738	98.3661	90.9334	93.4518	89.8323	92.8085	88.0434	76.1553	100.862	93.4532	95.7161	94.3126	91.7374	95.8762	98.8071	96.9272		8.3	88.4448	97.721	78.7336	96.7425	93.0504	92.0544	82.8596	70.2656	96.6455	80.3254	94.3527	91.8203	89.3774	90.7043	86.7098	97.6832
8.4	90.037	98.9123	90.7646	94.6689	89.1006	92.9405	88.0434	75.6354	101.329	93.7309	95.6234	93.2456	91.5299	95.4603	98.3935	97.1108		8.4	89.1652	97.821	79.4082	96.6419	93.6402	92.829	82.3815	70.8318	96.7909	80.5973	94.4697	92.0281	90.2181	90.8798	88.0723	97.0518
8.5	90.0928	99.5105	90.7646	94.6689	88.7911	93.3034	87.7614	76.8668	101.096	94.0087	96.1176	92.9061	91.2631	95.7029	96.5093	97.172		8.5	89.9145	97.821	78.0591	96.6419	93.7245	92.2803	82.3283	72.1624	96.6455	81.0052	94.733	91.5433	90.1022	91.3361	89.4347	97.1921
8.6	90.037	99.5365	91.1304	93.6163	88.5659	93.1055	87.8742	77.1678	100.775	94.8141	95.9323	94.2156	91.2335	95.8069	94.5332	97.3556		8.6	90.318	97.621	78.0321	96.709	93.4436	91.4734	82.8862	73.04	96.6455	81.4675	94.6745	91.3124	90.682	91.3712	90.6512	97.0168
8.7	90.2046	99.4065	91.5243	95.557	88.6222	93.3364	88.8327	76.3742	101.387	95.2862	96.3029	93.6821	91.1149	95.4256	94.1195	97.5087		8.7	90.318	97.671	78.167	96.9103	93.4717	92.0221	83.391	72.2756	98.0419	81.4946	94.7914	92.3052	89.9862	91.2308	91.4784	96.5959
8.8	90.2325	99.3545	91.1023	96.6096	88.9036	93.9303	89.0865	74.8144	101.358	95.7305	96.3338	92.7363	90.7296	95.287	94.2115	97.5087		8.8	90.318	97.621	77.7353	96.6754	93.7525	91.5379	83.7098	71.7661	98.4492	81.8481	94.9084	93.5981	90.0152	91.301	92.5002	96.5257
8.9	90.3163	99.4065	90.9053	96.3794	89.3821	93.5344	89.2556	73.9114	100.658	95.2306	95.994	93.3426	89.5736	94.6631	94.717	97.6617		8.9	90.6926	97.796	78.6796	96.5077	94.0615	90.7633	84.613	72.3323	98.2455	82.1473	94.8207	94.3138	91.4067	91.4766	93.5707	95.8242
9	90.6236	99.6406	90.8772	96.7741	90.1419	93.4354	89.5375	74.0756	100.716	94.453	95.5308	92.421	89.455	94.6284	95.2225	97.9065		9	91.0673	98.0959	78.167	96.6084	94.2019	91.6993	85.0381	71.7944	98.6528	82.5008	94.3527	91.474	92.4794	91.2659	94.7872	94.9824
9.1	90.903	99.6146	90.5677	96.9715	90.9018	93.6663	89.904	73.8567	100.716	94.5363	94.6968	92.227	89.8996	95.495	94.4412	98.1208		9.1	91.0385	98.2958	77.1687	96.5413	93.9211	91.9898	85.0646	70.209	98.1292	82.6911	94.0603	90.5736	91.9866	91.1255	94.5439	94.0354
9.2	91.0147	99.6406	91.1304	96.5767	91.6335	93.1715	89.904	74.2945	100.804	94.5641	94.6042	92.033	90.1368	95.6336	93.0166	98.2126		9.2	91.5572	98.4208	78.7876	96.0716	93.9772	91.9575	85.2772	69.4163	98.3037	82.8814	93.8848	92.1436	90.624	91.5468	94.0087	93.6847
9.3	91.0147	99.7706	93.6344	95.6228	92.1401	93.2704	89.8195	74.5134	100.833	94.2864	94.6968	91.1842	89.6329	95.495	91.0864	98.3044		9.3	92.1048	97.871	79.9208	95.1995	93.9772	91.9575	85.1975	70.2939	98.6528	83.2349	94.5575	92.0974	90.8849	91.8627	93.96	92.8429
9.4	91.0985	99.6666	93.2687	96.1162	92.5622	93.6993	90.6652	73.7472	101.008	94.3975	95.1292	91.3055	90.2553	95.7376	88.0992	98.4574		9.4	92.2777	97.671	80.4065	95.5014	93.6121	92.6031	85.1443	71.5396	99.031	83.2349	95.6689	92.79	90.508	91.9329	92.5489	91.1943
9.5	91.0985	99.6146	91.1023	97.2346	92.9844	93.4684	90.7498	73.2273	101.446	94.6197	94.6968	91.9845	91.5299	95.5989	86.0771	98.4268		9.5	92.3929	98.3458	80.7303	95.8033	93.247	93.8619	84.7724	72.672	97.9837	83.2893	96.0783	93.1133	91.7836	91.7925	91.9163	90.9138
9.6	90.9868	99.5105	91.8056	97.7609	93.1532	93.4354	90.778	72.7895	101.212	95.2862	94.7586	93.7549	91.0556	95.1483	83.6873	98.335		9.6	92.3641	98.3458	80.6224	95.971	92.9942	93.4423	84.0551	73.861	97.2855	83.5612	96.0198	92.8593	91.2908	92.3892	93.2301	90.2123
9.7	91.2103	99.5885	92.7341	97.432	93.0406	93.6334	89.4812	71.8591	99.9873	95.8694	95.1601	94.0216	89.2476	95.1483	80.7002	98.3962		9.7	92.5082	99.8204	80.4335	96.0716	93.1066	93.1195	83.9223	74.682	97.6346	83.7516	95.4349	92.6284	90.1602	92.7753	94.106	88.9496
9.8	91.4058	99.7446	92.9873	96.9386	92.8436	93.4354	87.1976	70.655	98.7039	95.4806	95.6543	92.615	90.9074	95.1137	78.2185	98.4574		9.8	92.9405	99.3705	80.1367	96.0381	93.1346	93.1195	83.816	75.2482	97.2855	83.6156	95.8151	92.1897	91.2038	91.5117	94.5439	87.7219
9.9	91.5176	99.5885	93.0155	97.6293	92.8155	93.1385	86.8875	69.3142	99.3748	95.7305	98.7738	91.7663	91.2335	95.7723	75.6909	98.3962		9.9	93.3151	99.1206	80.3525	95.602	93.247	93.7005	84.3208	75.7012	97.1109	83.7788	96.4586	92.4668	91.5517	91.7223	94.8359	87.0906
10	91.741	99.6406	92.9592	97.5964	92.7029	92.9405	88.0434	68.2743	100.629	95.9249	100.534	91.0387	89.1586	95.6336	74.0824	98.3044		10	92.9117	99.0956	80.4335	95.0653	93.5559	94.1524	84.9318	75.7012	97.6637	84.0507	96.6633	92.3514	94.8276	92.4945	95.6144	86.4943
10.1	92.1601	99.4585	93.2968	96.9386	92.4215	93.2044	90.0168	67.8912	95.4079	95.4528	98.8665	91.2085	88.6844	94.9404	74.4041	98.182		10.1	93.0558	99.0706	80.6224	95.0989	93.6121	94.6043	85.3569	75.6445	98.391	83.9419	96.5756	93.2749	96.3351	92.2137	95.955	86.0384
10.2	92.2998	99.6926	92.5934	96.7741	92.4215	93.3364	92.0466	67.8091	94.9413	95.6195	97.8163	91.5965	88.8919	94.9057	75.9666	97.8147		10.2	93.4304	98.8957	80.4605	95.0989	95.0164	94.7657	86.0476	75.503	98.6237	83.9419	96.5756	94.5447	95.8423	92.7753	96.5876	86.0734
10.3	92.216	99.7446	91.3273	97.4649	92.4215	93.2374	92.3849	66.8514	94.6787	96.8692	98.9282	92.3725	89.544	94.6284	77.4372	97.7229		10.3	93.0558	99.0206	83.2666	94.7299	95.4658	94.572	86.5789	75.7295	98.4201	83.9419	97.0143	94.5447	95.7263	93.4423	97.804	85.7227
10.4	92.188	99.4845	92.3402	97.3333	92.3089	93.5344	92.1312	65.1274	95.5246	97.4802	99.9166	92.6878	90.3146	94.3511	77.9427	97.7535		10.4	92.6235	98.7957	95.4085	94.864	95.6062	94.5397	87.1634	75.8993	97.9837	83.6972	97.0143	94.7987	96.1322	93.8635	98.096	84.8458
10.5	92.2998	99.1984	92.5372	96.6096	92.7029	93.9303	92.6668	63.595	97.508	95.3695	99.7004	93.6336	90.6407	95.2177	78.9078	97.2026		10.5	92.5947	98.7707	96.4878	95.1659	95.6062	95.3789	87.6681	74.8236	97.9546	83.5341	97.0728	93.8982	96.3641	94.4953	98.7286	84.2846
10.6	92.635	98.7563	92.8466	96.3794	92.7874	93.7653	94.0764	62.1447	99.2289	96.1194	99.7313	93.1486	89.544	95.9109	80.2406	96.8966		10.6	92.854	98.6707	97.7829	94.5286	95.2692	95.9276	88.04	75.4747	98.5656	83.3981	97.3067	93.3672	95.0016	94.8464	99.945	85.0563
10.7	92.8585	98.9383	92.6216	96.5438	92.8436	93.8973	94.9786	60.8312	100.337	95.8972	100.04	93.1243	88.9511	95.079	81.2057	97.1108		10.7	92.7388	98.3208	97.648	94.0925	94.3143	95.2175	88.4651	77.3432	98.6237	83.2077	97.102	95.0757	94.6247	94.5656	101.453	84.2846
10.8	93.054	99.5105	90.8772	96.6425	92.8718	93.6663	94.7249	60.1745	98.9664	94.7307	99.4533	93.2456	88.7437	94.9404	80.884	97.1108		10.8	92.8252	98.4458	96.5957	93.6229	93.3593	95.2175	88.7839	78.0792	97.8092	83.3437	96.868	95.0295	96.1032	94.8113	102.767	83.2675
10.9	93.3054	99.1984	91.2711	96.478	92.8436	93.1715	94.6967	60.1471	98.3831	95.5639	99.7621	91.742	89.6922	95.4603	80.2406	96.8966		10.9	93.1711	98.4958	96.2719	93.3545	92.9661	95.3144	89.023	78.2208	96.9946	83.67	97.1313	91.22	96.654	95.2325	103.4	83.3025
11	93.3613	98.6522	93.0155	96.4452	92.9844	92.8745	94.2456	59.9008	98.9664	96.286	100.812	91.3055	91.5595	95.7029	81.1138	96.3151		11	93.2863	98.9456	96.5957	93.4887	92.3763	94.6688	89.448	78.702	97.6928	83.4525	97.219	90.9892	96.3351	94.7762	104.13	83.8988
11.1	93.3613	99.0424	93.6063	97.728	93.2095	92.8415	95.1759	59.6272	99.4623	96.4804	100.133	91.9845	91.2038	95.6683	81.5733	95.4887		11.1	93.1711	99.0706	97.0005	93.2874	91.5056	95.508	89.9262	79.2116	98.2455	83.3437	96.0783	93.2056	95.6104	94.6709	105.006	84.6704
11.2	93.501	99.5105	93.7188	97.8925	93.5754	93.5344	95.8243	59.7093	99.4623	95.8416	98.5576	92.518	90.1961	94.8017	81.9869	94.2339		11.2	93.1422	99.0706	96.0831	93.2874	91.1967	95.8308	90.3247	79.523	97.6637	83.5612	95.7566	93.321	95.6104	95.1623	105.443	84.1092
11.3	93.5569	99.5105	93.0155	96.9715	93.5472	93.0395	96.0781	60.4755	98.9373	95.5639	97.7546	93.1001	89.3661	95.079	83.1818	93.2545		11.3	93.3151	99.2206	95.3815	92.8849	91.309	95.0239	90.5904	79.8911	97.751	83.8332	96.5756	93.8982	95.5524	95.0219	105.638	83.6884
11.4	93.6127	99.4585	92.9029	97.8267	93.4628	93.2704	96.8674	61.4059	98.2956	95.2584	97.8163	93.3183	89.3661	95.7029	82.998	92.7955		11.4	93.6033	98.9956	96.4608	92.1469	91.7022	95.8954	91.1483	79.3532	98.3037	83.9147	96.4001	94.0137	94.4507	94.5656	105.881	82.566
11.5	93.8642	99.8226	93.4938	97.8267	93.3502	93.6004	96.6983	62.1173	97.6539	94.4253	98.5267	93.4153	89.8107	95.391	83.4116	91.9997		11.5	93.8627	99.1706	97.1893	92.214	91.955	95.1207	91.5733	78.1925	98.4492	84.3226	96.1076	93.5981	95.0305	94.3549	106.368	82.5309
11.6	93.8921	99.4585	94.1971	97.3991	93.4065	94.1282	96.8111	62.2815	97.1872	94.5641	99.8548	93.3183	89.8996	95.7376	84.2848	91.9385		11.6	94.2373	99.1456	94.1673	92.6836	92.1235	94.1524	91.4405	77.0034	98.3037	84.8665	96.5756	93.6443	96.1032	94.4251	107.244	83.7585
11.7	93.6686	98.9643	94.6754	97.0044	93.8849	93.4684	95.9653	62.2815	97.0997	94.8418	99.2989	92.7848	90.7592	95.6336	85.112	92.3364		11.7	94.3526	99.2206	96.1101	92.6501	92.4044	95.2821	91.1483	76.8902	98.4492	85.4919	96.751	93.5981	96.828	94.4251	107.633	84.2846
11.8	93.5289	99.3805	94.4785	97.3991	94.1382	93.6334	95.5424	62.8288	97.6539	95.2029	99.2062	93.5851	91.2038	95.2523	85.7554	92.1527		11.8	94.1797	99.6704	98.4575	92.8849	92.601	94.6688	90.5373	78.1358	98.5365	85.655	97.1313	93.7135	95.9872	95.2676	107.584	85.1264
11.9	93.6407	99.4325	94.2253	97.6622	94.3352	93.9963	95.7961	64.1697	97.0122	95.1196	100.751	93.8276	90.9074	95.8069	85.5716	90.5		11.9	94.1509	99.7954	97.2163	93.69	92.8257	95.0884	89.82	78.6454	99.1474	85.6278	97.453	93.7366	96.0742	95.1974	107.536	84.3548
12	93.6965	99.4065	93.7188	96.8399	94.6448	94.0293	95.0913	65.8389	98.2956	94.8141	101.276	93.7306	90.6703	95.5296	85.5716	89.6737		12	94.2662	99.5705	96.3259	93.3881	93.1908	95.1207	89.2355	77.2299	99.9038	85.791	96.6048	93.829	98.0456	94.4251	107.049	80.8824
12.1	93.8642	99.6406	93.7751	96.182	94.8699	94.0623	95.0913	66.6872	99.6373	94.9807	101.121	94.2884	89.8404	95.7029	85.7094	90.3776		12.1	94.5832	99.5455	97.3242	93.2874	93.4998	94.4106	88.9433	76.0126	100.369	85.4375	95.8444	93.8059	96.9729	94.4953	106.417	77.445
12.2	94.2832	99.9527	95.0693	96.9386	94.8981	93.3034	95.8243	67.2618	98.7914	95.3417	99.4533	93.5366	89.8107	96.2229	86.2609	89.7349		12.2	94.6408	99.9953	96.8386	94.1931	93.6121	95.7662	89.023	76.0126	99.6129	85.1384	96.5171	93.829	94.9726	94.5304	106.271	76.9891
12.3	94.7581	99.8486	94.8443	97.4978	94.8137	92.3796	95.9371	68.4112	99.0539	95.675	98.0943	94.4581	90.611	95.9456	85.5716	90.3776		12.3	94.8425	100.07	97.3512	94.2267	93.7245	95.9599	89.2089	77.5979	99.2638	85.1112	96.634	95.4682	94.5087	94.9868	106.076	77.9361
12.4	94.6184	99.6666	94.1409	97.2675	94.7574	92.2477	95.6834	69.7794	99.2289	95.314	99.5459	97.15	90.611	96.5002	84.3767	90.6531		12.4	95.0443	99.8704	97.8369	94.4951	93.6964	95.4758	89.1292	79.2399	99.1183	85.3015	96.3123	95.6067	95.3494	95.9696	105.638	77.3749
12.5	94.0876	99.7186	96.1948	98.1556	94.7292	93.2044	96.6137	72.2422	99.8998	95.5639	100.195	97.5138	89.4847	96.0496	83.6873	89.1228		12.5	95.0443	99.8454	96.3799	94.7299	93.4436	94.6043	88.5182	80.0043	99.0892	85.8726	96.5171	91.8434	95.0016	96.0398	105.492	77.0943
12.6	93.8921	99.4845	96.4761	98.5504	94.4478	94.2272	96.2754	72.981	99.4623	95.7583	100.009	97.4653	90.285	96.0149	84.1469	88.021		12.6	95.4766	99.5954	95.5434	95.0653	93.3874	94.927	87.3759	80.429	100.253	86.498	96.5171	90.7814	95.2335	96.2154	104.762	77.1644
12.7	93.8921	99.0163	95.3507	97.4649	94.1945	94.0293	95.627	73.1178	99.6373	95.7583	99.793	96.762	90.7296	97.1588	85.4797	86.6744		12.7	95.4189	99.2955	97.5401	95.5349	93.6683	95.5403	86.7383	78.8719	101.097	86.4708	96.3416	92.5591	95.3205	96.8472	103.302	76.6383
12.8	94.0318	98.7823	95.1819	97.2675	94.3071	94.0293	96.0217	77.0036	100.133	96.1749	99.7621	96.6892	90.5221	97.1241	86.1231	86.4601		12.8	95.4189	99.2955	96.7576	95.9039	93.9211	95.6694	86.7383	76.692	101.446	86.4164	96.751	93.3903	95.9293	96.2505	100.918	75.7264
12.9	94.2553	99.2764	94.6754	98.1556	94.6729	94.3922	96.1908	78.7549	99.5498	96.1194	99.7621	96.7862	91.1742	97.5054	85.6175	86.7662		12.9	95.563	99.6954	95.9751	96.5077	91.0843	95.1853	86.8977	73.1249	100.631	86.7699	97.336	93.8521	96.3931	96.0398	97.8527	75.7615
13	94.367	99.5365	95.4632	98.2543	94.9262	94.2272	96.0217	80.4515	99.754	95.3417	99.7621	96.9075	91.0853	97.644	84.9282	87.4701		13	95.5054	99.9953	95.4625	96.2394	93.247	94.6043	87.3493	71.1716	99.2347	86.498	96.9265	93.4134	95.8713	96.6366	94.8359	76.8488
13.1	94.5067	99.5105	96.4761	98.0899	95.0951	94.8871	95.4015	80.8073	99.6664	95.3417	99.0209	97.5865	90.7592	97.3667	85.3877	88.4801		13.1	95.563	99.9953	97.8369	95.6691	93.2751	94.927	87.9338	70.1524	98.5365	86.7155	97.2775	93.298	95.5814	96.8472	93.2301	77.1644
13.2	94.8978	99.3285	96.0259	98.1556	95.4328	95.184	95.9653	78.0708	99.9581	95.9805	97.9708	97.5138	89.6032	97.0201	86.0311	88.2965		13.2	95.6783	99.2955	98.4575	95.5349	93.3032	95.4435	88.7573	69.8127	98.7401	87.3953	97.2775	93.6212	94.7406	96.426	92.4516	77.5503
13.3	94.9537	99.3805	95.7727	98.6819	95.6017	95.5139	96.1626	77.934	99.7248	96.3138	98.4649	98.0958	89.6032	96.7081	86.0311	87.715		13.3	95.7359	99.1456	96.7846	95.9039	93.3032	94.9916	89.4746	70.4921	99.2347	87.5585	96.3708	93.5288	93.9289	95.8643	91.3324	77.0242
13.4	94.6743	99.4325	95.3507	98.2543	95.4609	95.9428	96.219	78.3445	99.0831	96.7303	98.8047	98.4838	90.1071	97.0548	86.169	87.1029		13.4	95.5054	99.6704	95.5164	96.2394	93.247	95.153	89.9262	70.3223	99.002	87.912	95.8151	92.9747	94.2478	96.2856	91.4297	76.7085
13.5	94.6743	99.1724	95.3788	97.3991	95.4047	96.1738	96.8956	77.633	99.3748	96.7581	98.8047	97.441	90.4628	97.6094	87.3639	87.0416		13.5	95.5054	99.4705	95.6514	95.9375	93.2751	95.8631	90.431	71.1149	99.4674	88.7549	95.7566	93.5519	94.7986	96.3558	92.9382	77.0943
13.6	94.8698	99.3545	96.7856	98.0241	95.2921	95.9099	96.36	78.2624	98.3539	96.4526	98.8047	97.4653	90.7296	98.164	89.0183	87.4089		13.6	95.5918	99.1956	94.5451	95.602	93.2751	95.7662	90.4044	72.4172	99.5838	89.5163	96.3416	93.6674	95.2335	95.8643	93.6194	76.9189
13.7	94.9257	99.3545	96.3354	98.1885	94.8699	95.184	95.7398	77.3593	97.0705	96.1749	98.4032	98.9931	90.7296	97.5054	90.2132	86.5826		13.7	95.5054	98.9956	94.9768	95.5349	93.0504	97.0251	90.0591	73.3231	99.7584	88.8365	96.985	92.4668	96.5381	96.2154	93.814	77.901
13.8	94.8698	99.0163	95.3788	97.6293	94.5885	95.5799	96.36	75.909	96.983	96.6193	99.0209	99.5266	90.8481	96.8121	90.9945	85.389		13.8	95.563	98.9456	94.4102	94.864	92.9942	97.606	90.0059	73.5213	99.322	88.8093	97.2775	93.3441	95.7843	96.6366	95.5171	78.9533
13.9	95.0095	98.7823	95.1819	97.9254	94.4759	95.8439	97.0084	75.9637	96.6038	96.8414	99.3297	99.3326	90.9667	96.8121	90.9945	84.9605		13.9	95.88	99.3205	95.3276	93.7906	93.2751	97.1542	89.9262	73.2099	98.1001	89.761	97.5115	94.3369	94.7986	96.1101	96.7822	77.8659
14	95.2609	98.8603	95.3226	97.0701	94.5885	96.3718	97.0648	75.4438	96.9247	96.7303	99.6695	98.6293	91.3817	96.9161	90.5349	86.0317		14	95.9088	99.1956	97.5131	93.9583	93.4717	95.7017	89.7934	73.9459	98.8565	90.9303	97.3652	92.7208	96.4221	95.9345	96.6362	77.6906
14.1	95.5403	98.8603	95.2663	95.5241	94.9544	96.6027	96.9238	74.5682	98.0914	96.5082	100.72	99.0901	90.9667	97.644	89.7996	85.848		14.1	95.6783	98.5957	92.8992	94.3609	93.7525	94.5074	90.0591	75.0217	99.1183	90.3457	97.5992	91.7049	95.3205	96.3558	96.9768	80.0406
14.2	95.7917	98.8603	94.9849	95.886	94.6448	95.6789	97.3749	75.307	97.8872	96.0083	99.8857	98.6051	90.5221	97.644	89.1103	84.9605		14.2	95.1307	98.6207	91.3612	94.5286	94.0053	95.2498	90.5107	74.9934	98.6528	89.7067	98.2134	92.79	94.1029	96.1452	97.7067	80.4966
14.3	95.9314	99.1984	94.3941	95.7873	94.3634	95.8439	98.1643	75.9911	97.3622	95.7305	98.9282	97.5623	91.026	97.2281	88.5588	85.9705		14.3	94.8425	99.1206	95.1117	94.8976	94.1457	96.4118	90.856	75.135	99.0892	88.8093	98.3304	92.7669	94.3928	95.7941	97.7554	80.0055
14.4	95.9035	99.1204	95.2381	95.1952	94.6448	96.2728	97.5159	78.5634	97.333	95.425	99.4224	98.3868	91.026	97.0894	88.329	96.6823		14.4	94.612	99.2455	95.5974	95.233	94.2862	95.7985	91.0154	76.5222	99.7584	90.604	98.2427	93.321	95.7843	95.6537	97.804	81.3033
14.5	96.0152	99.0424	96.3354	96.0175	94.9262	96.1738	96.9802	80.9714	96.458	95.0362	99.8548	98.6051	89.455	96.7081	87.3179	91.1734		14.5	94.2662	99.3455	96.245	94.797	94.3985	95.4112	91.2811	77.8244	99.1474	90.7399	98.3889	92.1897	96.2771	95.8643	98.6799	82.6361
14.6	96.1549	99.1984	95.6039	96.7412	95.0388	96.4377	97.4595	81.5735	96.3705	95.7583	99.4842	99.0901	88.6547	96.7428	85.9852	91.1734		14.6	94.4679	98.8707	98.8352	94.8976	94.567	97.3478	91.4139	79.6929	98.7983	91.8276	98.7399	90.6198	95.4944	95.6888	98.7286	74.8144
14.7	95.9873	99.3285	94.2534	96.1491	94.9262	96.8666	97.4031	81.9018	96.7205	96.3693	99.0209	99.0416	89.1586	97.0548	85.9852	91.1734		14.7	94.7273	98.6457	97.0274	95.2666	94.6232	97.7997	91.4139	81.7312	99.7293	92.8609	98.8569	92.2128	95.5814	95.3027	99.4098	74.8144
14.8	96.0432	99.0163	93.747	96.4452	94.8418	96.8666	97.4313	84.0363	95.9913	96.5637	98.0943	99.8904	89.8107	97.7827	84.9741	84.3484		14.8	94.8425	98.6957	97.0274	95.3001	94.4547	96.6377	91.3342	81.3349	100.166	92.2083	99.1786	93.5288	95.9293	95.3378	101.259	74.8144
14.9	96.127	98.9903	93.8877	96.9386	95.0951	96.6027	97.4595	83.1606	96.0205	96.4526	98.0943	99.7449	91.1445	97.6094	83.3656	84.9299		14.9	94.929	98.4458	95.8942	95.9039	94.4266	96.67	91.228	80.797	99.4383	91.5557	99.2371	91.0353	96.3641	95.4782	102.135	74.8144
15	96.127	99.5365	93.8595	97.0044	95.3484	96.5367	96.8111	79.7948	97.5372	97.2025	98.99	99.2841	90.285	96.9854	81.2976	84.685		15	95.0443	98.1959	96.5687	95.9375	94.4828	97.1219	91.3077	80.7687	99.4965	91.5829	99.1786	91.0123	95.8713	95.408	102.086	74.8144
15.1	96.0711	99.7186	93.3249	96.7412	95.0951	96.3388	96.1063	78.3445	98.0039	96.7581	99.6386	98.5566	89.9886	97.4014	77.8049	84.2259		15.1	95.246	98.3458	96.137	95.7362	94.4266	97.606	91.3874	81.0801	99.7874	91.8276	99.3541	93.4134	94.1318	96.0047	102.037	86.9854
15.2	95.8197	99.3805	93.9439	96.9715	95.0669	96.4047	94.8658	78.5907	97.858	96.1749	98.99	97.5138	91.767	97.5054	74.6798	84.685		15.2	95.3036	98.7207	94.626	95.602	94.3985	98.2839	91.653	82.4107	99.4092	91.0391	99.1493	92.7669	93.0012	96.6366	103.692	86.9854
15.3	95.7917	99.3805	95.4632	97.2346	95.4609	97.1636	92.3003	78.4813	97.7414	97.2858	98.2178	98.8718	93.9604	97.852	72.5658	84.3484		15.3	95.3325	98.5957	95.7863	95.9039	94.539	98.9294	91.4671	83.6846	99.642	90.3865	99.2078	92.2821	94.5087	95.9345	105.2	73.3062
15.4	95.8197	99.3805	94.4785	96.7083	95.9675	97.0976	91.6237	78.0982	98.0914	97.5357	99.3606	99.7206	93.4861	98.0253	71.1871	84.5626		15.4	95.4477	98.9206	95.2196	96.1052	94.567	98.187	91.2014	83.7129	99.7584	90.5768	99.2078	91.9127	94.4218	96.4611	106.271	72.7801
15.5	95.5124	99.5365	93.3531	97.4649	96.4459	96.6687	91.7365	76.8941	98.9081	97.2302	100.009	99.5751	93.8122	97.4014	69.9003	86.0317		15.5	95.5918	99.1206	95.7593	95.602	94.567	98.3484	91.4139	83.8545	99.642	91.4198	98.9446	91.7511	95.0305	97.3386	108.363	71.7279
15.6	95.3727	100.187	94.7036	97.9912	96.8118	96.4377	91.8211	77.9066	98.8789	97.0914	98.9282	99.8904	94.2864	97.5054	70.0382	86.7662		15.6	95.7071	98.9956	95.7323	95.0989	94.7075	98.7357	91.4936	84.4773	99.2929	92.1539	98.4766	92.3744	95.5524	96.8823	110.212	71.6226
15.7	95.4844	100.213	95.2381	97.8267	97.2058	96.1738	91.1163	81.1356	98.4122	97.7857	98.9591	100.278	94.3457	98.0253	70.1301	87.4089		15.7	95.7359	98.9206	96.0561	95.8033	94.7917	97.5092	91.8656	84.5056	99.7874	92.6434	98.6229	92.3744	94.4218	96.8121	109.725	72.0085
15.8	95.2609	99.9267	94.4222	97.4649	96.8681	96.6027	89.0865	84.392	98.2372	96.7581	99.5768	99.6236	95.2053	98.2333	69.8543	87.5313		15.8	95.7936	98.6207	93.4118	96.1723	94.7356	96.3472	92.5297	84.5339	99.9911	93.16	98.9446	93.0671	93.523	96.3909	108.85	72.8152
15.9	95.2889	99.5885	93.5782	97.6293	96.3897	97.2296	90.2423	86.3896	98.6164	95.9527	99.8857	99.3084	94.5236	97.6787	71.0952	87.5925		15.9	95.8224	98.5957	92.9262	95.4008	94.7917	96.7668	92.5563	84.9303	99.4674	93.5679	98.6229	93.3672	94.5667	96.1101	105.784	73.9726
16	95.5682	99.4065	94.6192	98.2543	96.1927	96.8007	92.4977	88.0041	98.7331	96.2304	100.318	99.6721	93.4861	97.1588	73.3471	88.2965		16	95.8224	98.7957	96.191	95.233	94.876	97.0896	92.1312	86.9403	99.4965	93.8127	98.4766	92.5591	95.8423	95.5133	105.103	74.8144
16.1	95.7079	96.3894	94.6754	98.1227	96.0519	96.4707	94.4429	89.0166	98.9373	96.5915	100.04	99.7206	93.7233	97.4707	73.393	88.2046		16.1	95.7647	98.9456	96.8655	95.1324	94.9041	97.3801	91.6796	86.9403	98.6528	93.8127	98.9154	92.513	95.9293	95.3378	105.833	76.0421
16.2	95.9873	92.7222	94.2534	96.8728	95.9112	96.6687	95.3169	89.6733	99.8706	96.2582	99.4842	99.3569	94.405	97.5054	73.9445	88.174		16.2	95.6783	98.9956	94.5721	94.6963	94.7637	97.8965	91.3342	88.4407	98.1292	93.5135	99.3541	92.5361	95.2045	95.8292	105.346	76.954
16.3	96.2387	99.1204	94.7598	97.4978	95.7987	96.9986	95.1195	89.3176	100.104	95.6472	99.3915	99.9146	94.0197	97.54	75.7828	88.3883		16.3	95.1884	98.7957	91.9009	94.059	94.3704	98.7035	90.856	88.1576	98.1001	93.6223	99.2956	92.8824	95.4944	95.8643	105.443	77.6555
16.4	96.4063	100.005	93.6907	98.2543	95.8549	96.8336	95.3451	88.6882	99.7248	97.1469	100.287	100.351	94.6421	98.1986	76.7019	88.2965		16.4	94.9002	98.5458	91.4961	94.059	93.3312	98.994	89.8731	88.0161	98.5365	93.8942	99.3541	93.2518	96.5381	96.1452	105.784	78.7077
16.5	96.4622	100.369	92.4246	97.9254	96.5867	96.9656	94.894	88.524	99.3456	97.1747	100.936	99.5266	94.0197	98.4759	78.0806	89.184		16.5	95.2172	98.5707	97.9988	93.9583	92.0112	98.3484	89.634	88.6106	98.8274	94.003	99.5296	93.3903	96.712	96.7068	105.881	80.7421
16.6	96.4063	100.551	92.7341	97.8267	96.8399	97.5265	94.8658	89.6733	99.7248	96.4804	99.0518	99.5024	93.249	98.0253	78.9998	90.7143		16.6	95.5918	98.9956	97.0005	93.2539	91.7022	98.2193	90.2716	89.2334	98.5947	94.2477	99.4126	93.9675	96.3641	97.0578	106.125	82.8816
16.7	96.099	100.421	93.6063	97.432	97.2339	97.6915	95.7116	89.3997	100.133	96.4526	98.6811	99.0658	94.5532	97.4014	77.713	91.6324		16.7	95.6783	99.0206	95.7863	92.4488	92.1235	98.6712	90.5638	88.837	98.7401	94.3565	99.3248	93.4365	96.8859	97.3386	106.076	83.7234
16.8	95.5682	100.421	93.5782	97.3333	97.5154	97.4605	96.3882	89.0713	99.8415	96.7859	99.793	98.7748	92.3598	97.8173	76.0126	92.5812		16.8	95.4189	98.8207	95.3815	91.6773	92.5448	98.8003	90.6435	88.6955	98.2746	94.3021	99.0031	92.4668	96.9149	97.6546	104.519	83.969
16.9	95.4565	99.9267	93.55	97.6293	97.2339	96.5037	96.36	90.3027	99.6956	97.5357	100.225	99.2841	92.2412	97.9907	77.2994	92.673		16.9	95.1884	98.6457	95.8942	91.476	93.1066	99.0262	90.7498	89.0352	98.4492	94.3565	98.7691	93.321	95.7553	97.128	103.497	84.4951
17	95.8755	99.8486	94.0002	97.9254	97.3184	97.0976	96.1626	90.0017	99.8415	97.0358	100.473	99.3811	94.1382	97.0548	79.1376	91.6631		17	95.0443	98.8457	96.6767	90.7045	93.8368	99.2522	91.0686	89.2617	99.1183	94.4925	98.8861	94.0137	94.3348	97.1982	103.692	85.7928
17.1	95.9314	99.8746	93.747	98.1885	97.6561	97.3285	96.5573	89.3723	99.754	96.9247	100.967	99.8904	95.5906	97.7134	79.2295	91.5712		17.1	94.7849	98.8457	98.4575	90.7045	94.23	98.994	91.2014	89.3466	99.7874	94.4109	98.9154	93.3672	95.0595	97.4088	103.4	86.9854
17.2	95.9593	99.4325	93.8314	98.4517	97.6561	96.6357	96.6701	89.7007	99.4331	97.7301	100.967	99.1871	95.2942	98.3026	77.713	92.7342		17.2	94.5255	99.1206	98.4575	90.1678	94.3704	97.8643	91.3874	89.0069	100.137	94.2477	98.7691	94.1291	95.6683	96.777	103.74	87.6167
17.3	96.4622	99.4845	93.3531	98.2872	97.5435	96.6027	97.0084	89.5365	99.2289	96.9247	99.7621	99.3084	95.4424	97.4014	76.8398	92.9179		17.3	94.295	99.3705	98.5654	89.4634	94.6513	97.7352	91.7062	89.0635	100.398	94.003	98.7106	93.7828	93.697	96.3558	103.838	87.1257
17.4	96.5739	99.6146	93.3531	98.2214	94.8699	96.9326	98.1361	88.6882	99.6373	96.3138	99.3915	100.351	94.9385	97.9213	77.1155	92.3058		17.4	93.4881	98.2708	98.8352	89.6311	94.9603	99.1553	91.2811	89.2334	99.962	93.9758	98.9446	93.2287	93.639	96.3207	103.351	87.5816
17.5	96.099	99.8486	93.6626	97.8267	94.8699	97.2626	98.3334	88.8524	100.308	96.8414	99.793	99.7449	92.9526	98.3373	77.3913	94.1421		17.5	92.6523	97.821	98.9701	89.8994	94.9603	98.6066	91.3077	89.2334	99.3802	94.0846	99.4418	94.106	95.1755	96.7419	104.324	90.1421
17.6	95.9314	99.7966	93.9721	97.9254	94.8699	96.7677	97.3749	89.7007	100.308	96.4526	99.9475	99.1386	93.6936	98.3026	77.5751	94.7236		17.6	92.0183	98.1459	98.8892	89.4969	95.0445	98.6066	92.025	89.0352	99.8456	93.9486	99.2663	94.6601	96.1032	97.0929	104.568	91.6503
17.7	96.1828	100.005	94.6754	98.6162	94.8699	96.8996	96.7829	89.5912	100.075	96.8692	100.256	98.5081	94.2272	98.9265	78.6781	92.9179		17.7	92.22	98.6207	94.5721	89.0608	95.1288	99.1553	91.6265	89.0918	100.777	93.5679	98.8861	94.4062	95.1175	97.3035	103.448	93.0533
17.8	96.4343	100.187	95.21	98.1227	99.3447	97.5595	97.1775	89.5092	100.162	97.0636	99.8239	98.7021	93.664	99.4811	78.8619	93.5912		17.8	92.7964	98.7457	89.5534	88.7925	95.0726	98.4452	90.2185	88.8937	101.242	93.5407	99.2663	94.2446	94.5087	96.8823	103.448	94.0354
17.9	96.6577	99.4585	94.8161	97.8267	98.7255	97.1966	98.0515	89.9196	100.571	95.8139	100.565	98.2898	93.4861	99.2038	78.77	95.1827		17.9	93.027	98.9956	92.6294	88.6583	94.9041	98.187	89.6074	88.8654	100.34	93.6223	99.5003	94.8679	95.1465	96.7068	103.254	94.2809
18	96.8254	99.4325	93.9721	97.8267	97.7968	96.8666	97.8823	88.5514	100.279	95.425	100.534	97.344	93.9604	98.3719	79.0457	95.5499		18	92.22	99.4205	95.8402	88.8931	95.0726	98.3161	89.6871	89.3749	100.253	93.4592	99.3541	94.3138	94.8856	96.8823	103.692	94.5265
18.1	96.7136	99.8746	94.1971	96.6754	96.3334	96.8666	97.093	86.417	100.133	96.2582	99.3915	97.7563	93.99	98.3026	79.9648	96.1008		18.1	91.4996	98.9706	95.7593	89.2286	95.1569	99.0585	89.7403	89.29	100.486	93.7311	99.1786	94.5909	93.8419	97.0929	105.395	95.0175
18.2	96.5181	99.5885	94.591	96.0504	95.7142	96.5697	96.1908	87.2379	100.221	96.9803	100.102	98.7021	93.249	99.3772	81.8031	96.6823		18.2	91.586	98.6457	93.0611	89.564	94.9603	99.4781	90.1919	89.658	100.34	94.1118	99.4126	94.4754	93.9289	96.9525	105.93	95.263
18.3	96.4901	99.4325	93.8877	96.7741	95.7705	97.1306	93.0333	87.6757	100.454	96.647	101.121	99.4781	94.1382	99.4811	83.044	96.7741		18.3	92.22	99.0956	92.4405	90.4697	94.9603	99.4781	90.856	89.9978	100.398	94.0574	99.822	94.1984	95.1175	96.5313	105.93	95.4033
18.4	96.2946	99.2764	93.6063	97.103	95.6298	97.4275	90.8344	85.815	100.454	96.2304	101.832	99.9631	94.1382	98.8226	82.2167	96.4987		18.4	93.6033	99.2705	97.8099	91.3419	94.8479	99.4458	91.0686	89.4599	101.242	93.9486	99.9975	94.7294	95.6393	96.7068	105.979	95.7891
18.5	96.2946	99.2504	94.5348	97.1359	95.6861	97.1966	89.8195	85.7329	100.541	96.8692	101.152	99.0658	93.7529	98.3719	81.4814	95.8866		18.5	93.7474	99.1956	95.7863	91.3754	94.5109	99.2845	91.0951	89.0069	101.329	94.0846	99.6466	93.7828	94.3348	96.7068	106.222	96.2802
18.6	96.2666	99.4845	95.407	97.6293	95.9394	97.2626	89.9604	86.5538	100.396	97.1747	101.183	98.1443	94.079	98.3719	81.6652	95.6724		18.6	93.3151	99.3205	95.7863	91.3754	94.23	99.1553	91.0686	89.1201	101.038	93.8942	99.5003	94.0368	94.8276	97.1982	106.465	97.1571
18.7	96.1549	99.5365	95.4351	97.8267	96.7274	96.8007	90.9189	87.7031	99.9873	96.9803	101.77	97.6593	93.1305	98.4066	82.8601	95.6111		18.7	92.9117	99.4955	97.0544	91.9792	94.0896	99.1876	90.9357	88.6106	101.271	93.9214	99.9098	94.6601	95.1465	97.4088	106.514	97.9989
18.8	96.099	99.4325	95.21	97.5636	97.5154	96.5697	91.37	87.7031	100.337	97.4802	100.689	98.2898	93.1008	97.9907	84.101	95.4581		18.8	92.7676	99.4455	96.164	91.6438	94.0053	99.3167	90.8295	88.922	100.282	94.4109	99.6758	94.6601	95.1465	97.0929	106.222	97.9638
18.9	96.0432	99.6406	94.4785	97.2675	98.1908	96.6027	91.3418	88.1409	100.833	97.7024	101.059	98.9446	94.1975	98.0253	84.2848	95.4275		18.9	93.027	99.2206	93.2769	91.107	93.7806	99.4136	91.0686	89.8562	100.049	94.3565	99.3541	94.0368	93.8999	96.9876	106.514	97.4026
19	96.2666	99.6146	94.8443	97.6622	98.7818	96.6687	91.962	88.9345	100.571	97.4802	101.43	98.8233	94.2272	98.2333	84.101	95.4581		19	92.8829	99.4455	92.2516	90.9729	93.6683	98.768	91.5202	89.9694	100.369	94.5196	99.0908	93.0671	93.755	96.6366	107.876	97.2974
19.1	96.4063	99.5105	96.3354	97.8925	99.1195	96.6027	91.8493	88.9892	100.687	97.4246	101.152	99.5266	93.7826	97.7827	85.4797	95.3969		19.1	92.9117	99.6454	96.0021	89.9665	93.5278	99.2522	91.7593	90.0544	99.9038	94.8188	99.1493	93.4827	94.8566	96.777	107.682	97.6832
19.2	96.4343	99.5885	95.9415	97.7609	99.1477	96.9656	91.2854	88.1409	100.891	97.3969	100.843	99.5266	93.9308	96.9854	86.4907	95.3357		19.2	93.3728	99.4705	95.6783	89.3292	92.9942	99.5427	92.2109	89.8562	99.7584	94.8188	99.4126	94.2676	95.7843	96.9525	107.584	97.4377
19.3	96.2387	100.213	95.21	97.4978	98.9788	96.5697	91.0035	87.8673	100.629	97.5635	100.905	99.2599	94.079	97.644	85.4337	95.2439		19.3	93.344	98.9956	93.8436	88.8596	92.4606	98.6066	92.3969	89.3749	99.5547	94.7372	99.1786	95.1219	96.0742	97.2333	107.584	97.5429
19.4	95.9593	100.681	95.1819	97.3991	98.7818	96.6357	91.5674	89.646	100.891	97.5357	100.812	99.2114	94.1679	98.0946	85.158	94.6624		19.4	93.2863	98.6707	94.0324	88.3228	92.4325	98.8649	92.4766	88.9786	99.031	94.6012	98.9739	93.575	93.668	96.8472	107.049	98.1391
19.5	95.8755	100.317	94.5348	97.6622	98.6411	97.0646	91.4828	90.6311	101.242	97.7024	99.7004	98.8961	93.8715	97.6094	86.2609	94.2645		19.5	93.7762	98.6207	96.3799	87.6184	92.4325	99.5427	92.3703	88.7521	98.9147	94.3837	99.5881	91.9127	94.1608	96.426	107.876	98.525
19.6	95.7359	99.7186	94.3097	97.4978	98.416	97.1966	90.4115	91.1237	100.979	97.7024	98.7738	99.3811	94.1086	97.9213	86.9503	94.6624		19.6	94.1221	99.0456	96.4608	87.283	92.5167	99.7686	91.8656	88.9503	99.031	94.3565	99.7343	92.5822	95.8713	96.9525	108.947	99.0511
19.7	95.7079	99.6406	95.4351	96.807	98.2471	97.2955	90.1578	90.0564	100.687	97.619	99.8548	99.1629	94.4939	97.9213	86.8584	94.846		19.7	94.1221	99.0706	95.3276	87.0482	92.8257	99.6395	91.653	89.3749	98.8856	94.5468	99.2371	94.2446	95.7843	97.479	109.287	99.4018
19.8	95.7359	100.395	96.6731	96.807	98.7537	96.8336	90.3833	88.4146	100.6	97.6746	100.967	98.8961	94.2272	98.06	86.2609	94.6012		19.8	93.661	98.6457	96.7576	87.2159	93.0785	99.349	91.1483	88.9503	98.6237	94.6828	99.1493	94.4754	95.7553	97.3035	108.947	99.3668
19.9	95.6241	100.005	95.632	97.5964	99.3165	96.4047	90.4961	89.7281	100.396	96.7026	100.473	99.4296	94.0493	98.5453	85.5256	94.3257		19.9	93.4304	99.0206	98.0528	87.4507	93.3032	98.9617	89.9262	89.1485	98.5947	94.71	99.4126	93.9213	96.2481	97.3035	108.752	99.2265
20	95.5682	99.4845	93.3812	97.8925	99.598	96.4047	90.3551	89.7828	100.775	95.7305	99.9166	99.2356	93.2787	98.06	85.112	94.3869		20	93.661	99.1206	97.3242	86.5114	93.584	98.8971	88.7839	89.6014	98.9729	94.8188	99.6758	93.7366	94.7117	98.0056	109.531	99.5772
20.1	95.8755	100.083	93.8314	97.8925	99.7387	96.9656	90.1296	89.6186	101.183	96.6193	100.195	98.6536	93.0119	98.0253	83.9631	94.4175		20.1	93.8051	98.6957	95.0038	86.3773	93.9491	98.5421	88.4651	89.8562	99.2347	94.9819	99.1493	94.9834	94.6537	98.8831	110.017	99.7877
20.2	96.5739	100.135	94.0002	97.5964	99.6261	96.9326	89.9322	90.4943	100.425	96.6748	100.72	98.8961	95.0867	98.7879	82.0789	94.5706		20.2	94.0068	98.2458	89.1757	86.9811	94.0334	98.3161	88.8105	90.2809	100.311	94.846	98.8861	94.5909	95.1755	98.0407	110.261	99.7175
20.3	96.7695	99.3285	95.0412	97.3004	99.4291	96.7017	90.637	89.7007	100.046	96.9803	100.936	99.2599	95.5017	98.9612	80.7921	95.1827		20.3	94.3814	98.2708	95.1657	86.6792	93.893	98.8649	89.3683	90.0544	100.835	94.9275	99.1786	94.2215	96.4221	97.8301	110.601	99.7877
20.4	96.6019	99.4065	95.5195	97.6293	99.3447	96.9656	90.8908	89.9744	100.162	98.0912	101.677	99.0658	94.2272	98.5799	79.9189	94.3563		20.4	94.6408	98.5458	96.6497	87.5178	93.6402	98.994	90.2716	89.6863	101.271	95.1451	99.0908	94.9603	96.625	97.8652	109.677	99.6824
20.5	96.6577	99.3545	95.2663	98.1227	99.5417	97.3615	89.9322	89.9196	100.191	97.4246	100.781	98.5566	92.4191	98.3373	78.77	93.683		20.5	94.6984	98.5208	96.8386	87.4507	93.4717	99.2845	90.5107	89.5731	102.639	95.2266	98.8861	94.4062	94.2768	97.3035	109.92	99.6123
20.6	96.7695	98.5482	94.5629	97.7609	99.7668	96.9326	90.1578	90.3301	100.512	97.0636	99.9166	98.6536	92.093	98.4066	78.2185	94.7542		20.6	94.8137	98.5208	96.5148	87.2159	93.6683	99.1553	90.5107	90.0827	103.133	95.1995	98.7691	93.9906	94.7986	97.4439	110.407	99.7877
20.7	96.7136	98.8863	94.1971	97.3333	99.9075	96.3388	90.4115	91.0689	100.571	96.7859	100.843	99.4296	94.7903	98.268	77.621	95.3969		20.7	94.7849	98.4958	96.6767	87.9203	93.9211	98.6066	91.0951	90.7904	102.668	94.9819	98.5059	95.3297	94.4797	97.2333	110.212	100.033
20.8	96.8812	99.9007	95.0693	97.9583	100.217	96.3058	90.2705	90.5216	100.25	96.1749	101.646	98.9931	93.6343	97.9907	77.0696	95.2439		20.8	94.6984	98.4708	97.4592	88.7254	94.1457	98.3484	91.4936	91.5265	101.766	94.8188	98.0964	95.6298	94.2478	97.7248	110.699	100.314
20.9	97.3282	99.7446	96.5886	97.9912	100.555	96.3388	90.4961	91.2878	100.046	95.8972	100.38	98.5566	93.5158	98.5453	73.5768	95.1215		20.9	94.9578	98.5957	97.2163	89.7988	94.23	98.5744	91.3874	91.7247	101.853	94.6828	97.9794	94.6601	95.8133	97.479	109.823	100.279
21	97.5237	98.3661	96.4198	96.7412	100.639	95.8769	91.5674	91.5889	100.016	96.286	99.2371	98.8476	94.0493	99.3425	70.1301	95.0909		21	95.5054	98.7457	97.5401	90.7716	94.1457	98.8326	91.5468	92.6023	101.504	94.4381	97.9794	94.7525	96.0162	97.0578	107.974	100.454
21.1	97.5237	97.7939	95.9697	96.9057	100.611	94.9861	91.5955	90.7679	100.512	97.3136	99.4224	98.7748	93.6936	99.3772	72.7037	94.9684		21.1	95.8512	98.6707	96.4338	91.2077	94.0053	98.994	91.8921	93.2817	101.009	94.3565	97.804	95.0065	95.6393	98.0056	105.881	100.629
21.2	97.6355	98.2361	96.1948	97.5307	100.245	94.4582	91.3136	91.0963	100.833	96.1471	100.102	98.4838	94.1679	98.7186	74.0364	95.3051		21.2	96.1394	96.1965	95.9751	92.6836	93.9211	98.9617	91.9984	92.4607	101.882	94.3837	97.7455	95.4451	95.6104	96.9525	104.178	100.384
21.3	97.6914	98.132	95.0412	97.3333	100.33	94.6561	92.0184	92.0267	100.454	95.314	101.368	98.8233	94.0493	97.7827	72.8875	95.6417		21.3	96.3699	96.6213	95.6244	93.5893	93.8368	99.349	92.264	92.4324	102.842	94.4653	97.7747	95.9531	95.3494	95.7941	103.059	100.279
21.4	97.8031	98.106	95.8571	96.8728	100.724	96.3058	91.7929	92.0814	100.775	96.7859	103.005	98.8476	94.82	97.644	72.336	95.3663		21.4	96.4852	97.771	95.8402	93.6229	93.6964	99.2199	92.2109	93.6498	103.133	94.6012	98.1549	96.715	95.3784	96.0398	100.529	100.279
21.5	97.6355	97.898	96.9263	97.0044	100.527	95.9099	92.6668	92.3824	101.3	97.0914	102.14	98.0716	94.9089	98.4066	72.1981	93.8054		21.5	96.6293	98.6457	95.7863	93.7235	94.0334	98.6712	91.9718	94.3009	102.929	94.9275	98.0964	94.8218	95.1755	97.3737	96.0523	100.138
21.6	97.5237	98.028	95.829	97.8267	100.358	94.8211	92.7514	91.8351	100.716	96.9525	101.955	98.0473	94.82	97.956	70.4058	94.846		21.6	96.4276	98.1459	95.5164	93.7571	94.1177	99.1553	91.3608	93.8479	102.959	95.0363	97.804	93.7597	94.1029	97.6195	90.9918	99.8929
21.7	97.6914	98.4441	95.2944	97.9912	100.133	94.3922	92.1312	91.6162	100.046	97.6468	102.387	98.3626	94.6718	97.644	70.5437	95.3051		21.7	96.5717	98.0709	92.3595	94.3273	93.893	98.6389	90.7232	93.2534	102.929	94.9819	97.8624	95.2142	95.7263	98.2162	87.4884	99.963
21.8	97.6634	98.3921	95.6602	98.0241	99.795	94.7551	92.6668	91.0142	100.629	97.3136	101.615	98.7506	94.0493	97.8867	71.0033	95.0296		21.8	96.4564	98.1209	95.1387	94.797	94.0053	98.1225	90.431	93.1685	102.115	95.3082	98.2427	94.4754	96.567	98.6374	84.5689	100.068
21.9	97.5237	98.5742	96.3636	98.057	99.6261	96.1078	93.1461	89.8923	100.979	97.4802	101.183	99.1386	94.6421	97.5054	70.4518	95.4275		21.9	96.197	98.0209	96.6497	94.2602	94.1177	98.3484	90.1388	93.0269	102.551	95.4986	97.9794	93.9906	94.5377	99.1288	82.4279	99.6824
22	97.5237	98.7823	96.9263	98.0899	99.6261	96.2728	92.8642	89.9744	100.716	98.0912	101.492	98.8718	94.2568	98.268	68.8433	95.5499		22	96.3988	97.9709	95.7053	94.1596	93.8649	98.6712	90.245	92.9986	102.609	95.5258	98.0964	94.9372	93.8419	98.8831	80.8708	99.3317
22.1	97.6914	98.6262	96.0259	97.3662	99.795	96.2068	93.2025	90.2206	100.483	97.7301	100.998	98.9688	93.3083	98.6146	66.5914	95.6724		22.1	96.3411	98.0959	95.4625	95.1659	93.247	99.0585	90.8295	93.8762	102.115	95.5801	98.7106	95.3528	95.1465	98.1109	79.411	99.0511
22.2	97.4958	98.2361	94.8443	96.6425	99.795	96.1408	93.5408	90.7132	100.775	97.8968	101.461	98.8233	93.4269	98.06	68.6595	95.9172		22.2	96.1106	98.0209	96.2989	95.4008	92.5729	98.9294	90.9092	94.0178	102.173	95.5258	98.8861	95.6298	94.7406	98.0758	78.8271	98.8406
22.3	97.3561	98.2101	95.3226	97.3004	99.795	96.0418	93.9355	90.8226	101.067	97.8968	102.449	99.3569	93.9011	98.1986	70.5897	95.6417		22.3	95.8512	97.596	95.9482	95.3672	92.2078	98.5744	90.9092	93.1968	100.864	95.1451	98.9154	94.4754	93.813	98.7076	77.9999	99.2265
22.4	97.4399	98.7042	96.3636	97.2675	99.9075	96.4377	94.0764	90.4943	100.483	97.1469	101.986	99.6479	94.5532	98.06	68.4756	95.4887		22.4	95.9953	97.2461	94.2213	95.6691	92.1235	98.6712	91.4936	93.4516	100.573	94.846	98.7691	93.8752	94.4218	98.3917	76.5888	99.5071
22.5	97.2444	99.0684	96.87	97.0044	100.048	96.3388	94.0201	90.7679	98.6164	97.0358	102.017	99.5266	94.1679	96.6735	66.8672	95.5499		22.5	96.0241	97.1712	95.6783	95.4678	92.2359	99.0585	91.9984	93.9046	101.591	94.9819	98.6521	93.8059	95.1755	98.3215	76.0049	99.6123
22.6	96.9092	98.8863	96.7293	97.7938	99.9075	96.6687	94.0482	91.4794	92.2287	97.4524	102.357	99.3811	95.3535	97.5054	66.7293	95.3051		22.6	95.6783	97.1212	95.1927	95.602	92.6291	98.3807	92.5828	93.3667	102.115	94.9547	98.6229	94.2676	94.1608	98.9533	77.2701	99.472
22.7	96.6857	98.8603	95.1537	97.9912	99.9638	97.0646	93.7663	91.972	96.283	97.8135	102.202	99.1386	96.5688	98.2333	66.5455	94.8154		22.7	94.9866	97.1712	94.3562	95.9375	92.8538	98.3161	93.1673	93.2534	102.173	94.6012	98.5351	94.8679	92.9143	98.6023	78.1459	99.3668
22.8	97.1047	98.2881	94.5348	98.3859	100.33	97.0646	93.6536	91.5615	99.6664	97.619	102.264	100.06	94.9089	98.06	66.9131	94.4787		22.8	94.7849	97.2711	96.6227	95.1995	92.7414	99.3813	93.4064	93.395	101.475	94.6284	98.4474	94.2676	92.9432	98.2162	79.0704	99.2615
22.9	97.7193	97.872	96.0259	98.3201	100.273	96.9986	94.0201	91.6709	99.754	97.3413	102.048	100.181	94.0197	97.4707	68.062	94.5706		22.9	94.9578	97.1712	98.0528	94.8305	92.6853	99.4458	93.1407	93.763	101.126	94.7916	98.5644	94.3831	93.784	98.0056	80.9195	98.6653
23	97.6914	98.1841	96.448	97.6293	100.189	97.4275	94.2174	91.8899	99.4623	97.5357	102.202	98.9688	95.1757	97.8867	69.0271	95.4581		23	95.0443	97.2961	95.2466	95.4678	92.6853	98.994	93.0876	94.3858	101.388	94.846	98.8276	93.8982	94.1029	98.146	82.1846	98.4548
23.1	97.7472	98.4962	95.6883	97.9254	100.358	97.7574	93.9073	90.9868	99.5206	98.1745	103.468	98.6293	95.7685	98.3373	69.9463	96.2539		23.1	95.3325	97.5211	90.9565	95.9039	92.5167	99.3813	93.433	94.2443	101.824	94.8188	99.0616	93.9906	93.639	98.5321	82.4279	99.0862
23.2	98.0545	98.7563	96.0259	98.4517	100.273	98.0214	93.9073	90.0838	99.6373	98.7022	103.098	98.1686	93.8418	98.7186	70.268	96.2233		23.2	95.0155	97.621	93.223	96.2394	92.601	100.059	93.5658	93.9612	101.911	94.7644	98.5936	94.8679	94.5667	98.7076	83.2551	100.349
23.3	98.1663	98.9903	96.1666	97.3662	99.9638	98.2193	94.1892	90.1933	98.9664	98.2578	101.986	97.635	93.5454	98.3026	73.0254	96.0702		23.3	94.4679	97.596	94.5451	96.0716	92.9661	100.156	93.7783	94.3009	101.533	94.4109	98.5936	94.614	94.3348	98.7076	84.9095	100.875
23.4	98.1104	98.2361	95.0693	96.9386	100.189	97.9224	94.3865	90.6858	98.1206	97.9801	101.028	98.3626	94.6125	97.7134	75.553	96.3457		23.4	94.3814	97.5461	95.1387	95.7362	93.0223	99.8332	94.5487	94.9237	100.137	94.0574	98.8569	94.7756	94.0739	98.8831	86.7098	100.805
23.5	98.1942	97.5338	94.6192	97.8267	100.161	97.3285	94.3302	89.9744	97.7705	98.23	99.6695	99.4296	95.5906	97.644	76.7019	97.1108		23.5	94.3814	97.5211	97.648	95.4343	93.0785	99.5427	94.9472	94.7539	99.4383	94.0846	98.5936	95.2142	94.1608	99.164	88.8995	101.05
23.6	98.1383	97.7679	94.366	97.432	99.9638	96.4047	93.6818	89.3723	97.7122	98.1745	99.3297	99.1629	95.5313	97.644	77.1615	97.9372		23.6	94.4679	97.871	94.8959	95.3001	93.247	99.3167	94.7613	94.1027	100.806	93.6767	98.6521	95.6067	95.6973	98.4268	91.4297	100.7
23.7	98.1104	98.2621	94.2253	97.0701	99.5698	96.6027	93.428	88.6609	99.2581	98.48	99.2371	97.6108	93.8418	97.6094	77.4372	98.3044		23.7	94.6408	98.1459	93.9245	95.2666	93.2751	99.5427	94.8144	92.8571	102.115	93.16	98.3304	95.6298	96.9149	97.8652	93.1328	100.103
23.8	98.0545	98.8083	95.3788	96.8728	99.3447	97.5925	93.7945	86.9369	100.162	98.0634	98.9282	96.9802	93.4269	97.5747	77.8508	98.0596		23.8	94.3238	98.0459	98.7813	95.5349	93.4717	100.317	94.6284	92.6023	102.377	93.4048	98.6521	96.2763	96.77	98.3215	98.1446	100.173
23.9	97.7472	98.3921	95.6883	97.0044	99.401	97.4935	93.2307	86.9643	100.483	97.4524	99.7313	98.3626	94.1975	98.3373	78.5402	97.8147		23.9	94.1509	98.0459	98.7813	95.3337	93.8087	100.479	94.2299	93.9046	102.377	93.4592	98.8861	96.2994	96.4221	99.3395	103.546	100.103
24	97.9148	98.054	94.9005	97.103	99.401	97.0976	92.1876	88.7977	101.096	97.3136	100.318	99.4296	94.4939	98.6839	78.77	97.2944		24	94.6696	97.871	98.7813	95.1995	93.7806	99.6395	94.2299	94.4424	102.057	92.9425	99.1493	92.79	94.9146	98.848	104.714	99.5772
24.1	98.1663	97.6639	94.9287	96.5109	99.0351	97.2296	92.1876	90.3301	100.833	97.0914	100.04	99.7691	95.3535	98.1986	78.0806	97.3863		24.1	95.1595	97.9959	93.8975	96.0716	93.6402	98.7357	94.4956	94.7822	101.969	92.7794	98.8861	92.8362	94.7986	98.4268	105.395	99.4018
24.2	97.8869	97.4298	95.2381	95.9189	98.8381	97.2955	92.6105	89.8102	101.125	98.1745	99.8857	99.7206	94.8793	98.3373	77.5751	97.8759		24.2	94.6984	98.2958	94.0864	96.1723	93.6964	99.2845	94.4425	96.2826	102.26	92.9969	98.4474	94.5447	95.5524	99.4448	105.833	99.0511
24.3	97.8869	97.2998	96.0259	96.7083	99.401	97.4605	92.1312	90.0564	100.775	98.2023	99.6695	98.7021	93.2787	98.8919	77.1615	97.9372		24.3	94.3238	98.3208	94.8959	96.0046	93.8649	99.8654	94.3628	95.7447	103.191	93.0785	98.9446	95.3759	93.697	99.515	106.66	98.4548
24.4	98.0545	95.9993	95.9415	98.1556	99.598	97.3615	92.0184	91.3426	99.9581	97.508	99.6695	98.3626	93.5158	98.6492	76.2883	98.335		24.4	94.5832	98.3458	93.3579	95.5349	93.9772	99.8654	94.3096	95.2068	103.657	93.0785	99.1493	94.637	92.7403	99.5852	107.341	98.6302
24.5	97.831	94.8549	95.2381	97.8925	99.7387	97.0316	92.4413	90.9868	100.366	98.23	99.4842	98.5323	94.2864	98.6146	74.9096	98.5493		24.5	94.7273	98.3208	94.4372	95.4008	94.1738	99.3167	94.0705	95.7447	103.279	93.0785	99.0616	95.3759	94.7696	99.3044	108.12	99.5421
24.6	97.8869	94.3607	95.8571	97.3333	100.161	96.8666	92.6387	90.5216	101.242	98.7577	99.0209	98.9203	94.5236	98.4759	74.45	97.9984		24.6	94.8425	98.5458	94.653	95.6691	94.3704	98.8326	94.3628	95.3767	103.22	92.9697	98.5936	96.6226	95.3205	99.0937	108.606	100.033
24.7	97.9428	94.0486	96.1103	98.3201	100.048	96.5367	99.8558	91.5068	101.329	98.7022	98.8356	99.3811	94.1382	98.6839	75.0015	97.4169		24.7	94.3238	98.5957	91.3882	95.6691	94.3424	98.5421	94.7613	95.8013	103.104	92.8337	98.5351	96.0454	95.6104	99.3746	108.704	99.8578
24.8	97.7752	94.2567	96.0259	98.353	99.7668	96.4377	99.8558	91.3426	101.271	98.4244	99.0209	98.8476	94.3754	99.2038	75.9666	97.6005		24.8	94.0933	98.4458	89.0947	95.233	94.5109	98.2516	94.9207	96.3958	102.086	92.8337	98.3889	94.7294	96.1032	100.042	109.142	99.4369
24.9	97.5796	95.141	95.4351	98.1885	99.8512	96.3718	92.0184	91.0142	101.825	98.5911	99.4842	99.1871	95.4424	99.1345	76.8398	97.8147		24.9	94.2662	98.5458	90.8216	95.1324	94.6232	98.413	94.8675	96.5374	101.62	93.5135	98.8276	90.7352	95.4654	100.638	109.823	99.3317
25	97.3561	94.6208	95.9978	98.9122	99.9357	96.7347	92.0184	91.753	102.321	98.5078	99.7004	99.5994	96.302	99.2038	77.713	97.6923		25	93.3728	98.6457	90.174	95.4678	94.7075	98.6389	94.1768	95.9995	102.929	93.9214	99.2956	90.9892	93.9869	100.322	109.92	99.7175
25.1	97.1606	94.5688	96.7293	98.978	99.9075	96.9986	92.0184	91.3152	102	97.8135	99.6077	99.5994	95.2646	98.8226	78.2185	97.2638		25.1	93.027	98.4958	88.0424	95.0989	94.9603	98.994	93.8049	95.5465	102.697	94.1118	99.2956	95.3759	94.7406	99.6203	109.92	99.7526
25.2	97.1047	95.063	96.4761	98.3201	100.133	96.6027	92.2722	90.3848	101.592	98.2023	99.8857	98.8718	94.1679	98.268	78.1266	97.1414		25.2	93.8627	98.0959	91.0374	95.3337	95.0726	98.8971	93.672	96.1977	101.271	94.2477	98.9739	95.676	96.2771	99.7958	110.358	99.5421
25.3	97.1606	95.2971	96.8137	97.8925	100.33	96.8007	92.5541	90.1659	101.592	98.5911	99.793	98.1443	94.3161	97.956	79.827	97.4169		25.3	94.1509	98.3208	91.3612	95.5685	95.1288	98.994	93.6986	96.3109	101.009	94.0574	98.5351	95.0988	95.3494	100.147	111.088	99.6474
25.4	97.1326	96.1033	95.9697	98.6819	100.189	97.0316	92.9206	90.7679	101.825	98.3411	99.3297	97.635	93.8122	98.268	82.1248	97.5699		25.4	94.1221	98.3708	89.9042	95.3337	95.2692	98.8649	93.672	96.5657	101.737	94.3293	98.2134	94.7294	95.1465	100.217	111.283	99.7175
25.5	97.1047	96.5455	95.7446	98.7148	99.5135	97.5265	93.0897	91.6709	101.562	97.6468	99.4224	98.1686	94.1382	98.9959	83.1359	97.3556		25.5	94.1797	98.2708	89.0947	96.2394	95.522	98.6066	93.7252	97.1602	101.184	94.9275	97.9794	93.9675	94.9726	99.9362	111.331	99.963
25.6	97.0768	97.1437	95.9134	97.8596	99.2321	97.8234	93.0615	91.8899	101.475	97.1469	99.6386	98.8718	94.2272	98.7879	84.6984	97.1108		25.6	93.4304	98.5957	89.1487	96.3065	95.4939	99.4458	93.9111	96.8488	100.835	95.7433	98.2427	94.106	94.5957	99.7256	112.158	100.209
25.7	97.2165	96.7276	95.6602	97.0701	98.81	97.3945	93.428	91.5615	102.204	97.258	99.7313	99.2841	93.2194	98.268	85.2499	97.1414		25.7	92.9981	98.6457	89.9581	95.8704	95.3254	99.5104	93.8049	96.4525	101.242	95.6617	98.6229	94.0368	95.0595	100.006	112.742	100.068
25.8	97.3003	96.2074	95.5758	97.103	98.3034	96.7677	94.1328	91.8078	102.554	97.6746	99.2989	99.1386	92.8637	99.0999	84.1469	96.5293		25.8	93.1134	98.9206	90.0391	96.0716	95.3816	98.9617	93.7252	96.5091	101.3	95.3354	98.4474	94.1753	95.5234	100.077	113.18	99.7877
25.9	97.3841	96.3114	95.4632	98.0241	98.5848	97.3615	95.768	91.3973	102.204	98.2578	98.8973	100.036	93.3379	99.2385	83.3197	96.009		25.9	92.854	98.7707	90.7676	96.2729	95.4096	98.8649	94.0705	96.0278	101.969	95.1723	97.6285	95.3066	94.7117	99.866	113.715	99.8929
26	97.3841	96.4154	95.9134	97.9583	98.7537	97.9224	97.685	90.7953	102.583	98.23	99.0209	99.4296	93.9604	98.0253	82.7682	95.9784		26	91.9607	98.2958	92.1167	96.0046	95.5501	99.1553	94.3628	95.6032	102.842	95.3626	98.3304	95.7914	94.7406	100.252	114.251	100.033
26.1	97.3282	96.8316	95.1256	97.3991	98.81	97.9554	98.9818	91.151	102.583	98.2023	99.2989	98.1686	93.8715	98.0253	82.6303	95.4275		26.1	91.1826	98.3958	90.5787	95.7362	95.6343	99.2845	94.841	95.6881	102.522	95.4442	98.7399	94.7987	94.6537	100.147	114.348	99.8227
26.2	97.3841	97.1437	95.21	97.2017	99.0914	97.7574	99.5739	92.1361	102.087	97.4246	99.5151	99.4054	93.3972	98.7879	82.0329	95.0909		26.2	90.1451	98.5707	87.9885	96.4071	95.3816	99.1876	95.3723	95.2917	101.213	95.0907	98.3889	93.829	94.3928	99.3044	114.494	99.963
26.3	97.4679	96.7015	96.7293	97.3333	99.401	97.7904	99.743	92.4372	102.379	96.897	99.6386	100.303	93.9011	98.5106	81.1138	94.999		26.3	89.6552	98.3458	89.8232	96.9773	95.6343	99.4136	95.5051	94.0461	100.631	96.0152	98.1257	95.0065	94.3638	99.2693	114.494	100.173
26.4	97.5237	96.1033	95.9134	97.4978	99.3447	96.7677	100.053	92.9297	102.846	98.0356	98.7738	100.181	95.1164	98.3026	80.7461	94.8766		26.4	90.5197	97.8959	93.8705	96.5748	95.9152	99.1876	95.6645	93.3667	100.107	96.5047	98.3012	94.8218	94.1898	99.2342	114.348	99.7175
26.5	97.4958	96.3374	94.169	97.6622	99.1758	96.5037	100.25	92.3551	102.933	98.7299	98.3414	100.303	95.2349	99.2038	80.4704	94.9684		26.5	91.0961	97.771	91.7929	96.8096	94.7917	98.5098	96.1427	93.3667	100.049	95.9336	98.6229	95.3297	95.1465	99.0235	114.64	98.4548
26.6	97.3841	96.8056	94.9005	97.8596	99.1195	97.4605	99.9685	90.7679	102.583	98.5078	99.1444	100.036	94.6718	98.7186	80.3325	94.999		26.6	90.7791	97.746	89.9312	96.5413	95.6905	99.4136	96.5678	93.31	100.107	95.3898	99.1201	92.6515	94.5957	99.2693	114.494	98.1742
26.7	97.3561	97.1697	95.6883	97.8596	99.2321	97.6915	100.166	91.0963	102.583	97.8968	99.4533	99.6721	94.3161	98.3026	80.5623	94.9684		26.7	90.8079	97.871	93.4118	96.2058	95.6905	100.188	96.6209	93.31	100.107	95.1451	98.8569	90.8276	93.9869	99.5501	114.494	99.0862
26.8	97.3282	97.1177	96.9544	97.7938	99.4291	97.8564	100.476	92.1909	102.729	98.4244	98.7738	99.3084	94.405	98.6492	81.0219	94.999		26.8	90.0874	98.1709	92.8992	96.7425	95.213	100.253	96.6209	91.8662	100.486	94.6828	98.3012	93.575	94.0159	100.006	114.494	98.8056
26.9	97.3003	96.7796	96.8981	98.0241	99.4572	97.9224	100.476	92.7382	101.854	99.2298	98.4649	99.3084	95.0571	99.0305	81.5733	94.7542		26.9	89.0788	98.0709	89.7153	97.1786	95.4096	99.9623	96.6475	91.3566	100.602	94.6556	98.2719	94.7987	93.9579	100.779	114.543	98.2444
27	97.3282	97.2737	95.2663	98.0241	99.4854	97.6585	100.645	92.5192	101.971	99.2576	98.3414	99.8176	95.6795	99.0305	82.4006	94.999		27	89.3382	97.796	97.5131	97.6147	95.4658	99.1231	96.7537	92.121	100.049	95.0635	98.4474	95.5606	92.7403	100.042	115.224	99.0511
27.1	97.3841	97.5078	94.6192	97.5636	99.3165	97.4605	101.04	92.4372	102.35	99.0354	98.0943	99.3811	96.302	98.6146	83.2278	94.999		27.1	89.4823	97.8959	95.7053	97.1451	95.2411	99.1231	96.5678	92.0078	99.8747	92.6706	98.0672	95.4913	93.61	99.515	115.467	98.9809
27.2	97.4679	97.5598	95.0412	97.9254	98.8662	97.6255	101.04	92.3551	101.854	99.4798	98.2487	98.9203	96.2131	98.1986	83.5954	94.7236		27.2	89.2517	98.0709	94.4911	96.5413	95.2411	99.4458	96.5146	92.4041	99.642	95.417	98.0672	93.6904	95.2625	100.042	114.883	99.0862
27.3	97.3003	98.158	95.8009	97.7938	98.6974	97.8894	101.124	92.0541	102.058	99.5076	98.8356	98.7263	96.3909	98.3373	84.055	94.6012		27.3	88.7618	98.2458	94.4911	95.9039	95.0726	99.5749	96.5943	92.5457	99.322	96.3687	98.3889	92.6977	95.4654	100.182	113.18	100.033
27.4	96.8533	98.4181	96.1666	98.353	98.7537	97.9224	101.35	90.9047	101.912	99.091	99.1135	97.5138	96.0352	98.6146	84.5605	94.4175		27.4	88.8482	98.5707	93.8166	95.9375	94.5109	100.059	96.3021	92.0361	99.2638	97.402	97.9502	93.9675	94.1608	100.533	109.239	100.173
27.5	96.7695	98.2881	96.448	98.5175	98.7255	97.9224	101.632	89.2629	101.358	99.6464	99.2062	97.0288	95.6795	98.3026	84.6065	94.1727		27.5	89.1941	98.7207	94.3292	96.5413	93.9772	99.9946	96.1161	92.0361	99.322	97.3476	98.2134	94.7987	93.4071	100.603	105.006	100.7
27.6	96.7974	98.2881	95.9978	97.8596	98.7255	97.4275	101.773	89.5365	101.562	99.9241	98.9282	98.0473	95.7388	98.7532	84.1469	94.2645		27.6	90.2892	98.6707	91.685	96.3065	93.8649	99.7363	95.9833	91.4133	100.282	97.0757	98.0672	95.4913	93.668	100.252	101.648	101.05
27.7	96.6857	97.95	96.0259	98.1556	99.0351	96.5367	101.435	89.5912	101.883	99.7853	98.3414	98.0958	94.2864	99.6545	83.0899	94.4787		27.7	91.269	98.4458	92.3056	95.5014	93.8649	99.5104	96.0364	90.932	100.137	97.2932	98.2134	95.8376	95.0305	100.708	100.091	101.015
27.8	96.7415	98.132	96.1948	98.1885	99.1758	96.8336	101.575	88.6609	101.621	99.2021	98.1561	98.2656	93.6047	99.5505	81.6652	94.4787		27.8	91.4419	98.5707	93.4388	96.2394	94.0896	98.7035	95.7973	90.9886	100.369	97.0757	98.7691	94.8218	94.7986	100.322	101.405	101.05
27.9	96.7974	99.2244	96.448	97.6622	99.007	97.3285	101.688	89.7281	101.446	98.8966	98.0325	98.7263	95.2646	98.9265	80.7002	94.6624		27.9	92.2489	98.6457	91.5771	97.1786	94.4547	99.1876	95.3191	91.0452	100.398	96.5591	98.4474	95.2142	95.2915	99.9362	102.475	101.156
28	96.8533	98.8343	96.4198	97.8267	99.1477	97.0646	101.491	90.7953	101.825	98.7855	98.0943	99.3084	94.5828	98.6146	80.1027	94.8154		28	93.5169	98.4958	92.4135	96.6754	94.5951	99.4781	95.266	91.1019	99.1183	96.6678	98.4182	95.2604	96.0452	100.357	102.281	101.962
28.1	97.1606	98.4441	95.3507	98.6491	99.1758	96.4047	101.491	90.9047	101.796	98.3411	98.3414	99.9874	94.079	98.3373	79.4134	94.9072		28.1	94.4679	98.6207	94.0055	96.4071	94.7356	99.2522	95.5051	91.3283	99.7874	96.695	99.1493	95.0295	95.1465	100.814	103.108	102.032
28.2	97.2444	98.8863	95.6883	98.1556	99.1195	96.1408	101.463	91.2331	101.212	97.258	98.712	99.4296	94.82	98.1986	78.8159	95.0296		28.2	93.8339	98.4208	91.8739	96.8096	94.9041	100.027	95.5317	91.8379	100.137	96.2871	99.3833	95.7222	93.552	100.814	104.227	101.261
28.3	97.0768	98.9383	96.4761	97.8267	98.9507	96.0418	101.829	91.6162	101.592	97.5913	98.99	99.0173	93.99	98.6492	78.5402	95.2133		28.3	92.9981	98.9706	89.8232	97.3128	95.1849	100.35	95.7176	91.9795	99.642	96.6678	99.1786	95.8607	94.7696	100.147	104.324	100.489
28.4	97.1326	98.8083	96.5042	97.9912	98.7255	95.9428	101.942	91.4794	102.233	98.2856	99.0209	99.4296	94.731	98.7879	78.6781	94.9072		28.4	91.7301	99.8454	88.3122	97.1451	95.4377	99.6395	95.877	91.6114	99.9038	96.9397	99.1786	95.5375	95.4364	99.9362	104.519	100.103
28.5	97.2165	98.7563	96.0822	97.432	98.7818	96.3718	101.519	91.0142	102.233	98.2023	99.2989	99.2599	94.7903	98.5799	78.9538	94.2645		28.5	91.4131	99.5205	90.4438	96.6754	95.6343	98.6712	95.6114	91.385	99.8747	96.5862	99.705	95.5375	95.1465	100.077	105.395	99.3317
28.6	97.2165	98.4441	96.8419	97.5636	98.7537	96.4377	101.463	91.7257	101.854	97.6746	99.3915	99.2114	93.7529	98.4066	79.0457	93.9278		28.6	91.4419	99.2206	92.2246	96.9438	96.0837	98.8971	95.4785	91.2151	100.195	96.5591	99.6466	96.2532	95.9293	100.042	105.93	98.56
28.7	97.2444	98.132	97.3202	97.4649	98.416	96.9326	101.66	92.5192	102	98.3689	99.1753	99.6721	93.9011	97.9213	78.8619	93.6524		28.7	90.4333	99.0956	89.8232	97.0109	96.2522	98.9294	95.7973	90.6206	100.311	96.5047	99.0616	95.7222	95.6683	100.322	106.563	98.1391
28.8	97.2444	98.2881	97.0669	97.9254	97.4028	97.3285	101.688	91.7804	102.146	99.091	98.9591	99.4296	95.4424	97.6094	78.0347	93.7136		28.8	90.4621	99.4455	88.9598	97.1115	96.0837	98.6389	96.1958	90.5923	100.486	96.5591	99.0908	96.1839	94.5377	99.9011	107.487	97.5078
28.9	97.3561	98.7563	96.5042	97.728	96.3052	96.9656	101.519	91.7257	102.729	98.3689	98.99	99.1871	96.2131	97.8867	76.8857	93.5912		28.9	91.9607	98.7957	89.4455	96.9773	95.9152	98.6712	96.3552	90.6206	101.097	96.2871	98.9446	94.7987	94.7986	99.164	107.438	97.2272
29	97.2723	98.6002	96.3073	98.0241	96.1927	96.9656	101.463	92.1088	103.312	97.1469	98.6502	99.7934	94.9682	98.06	75.7828	93.2851		29	93.2863	98.9456	89.9851	96.6419	95.859	98.3161	96.3021	90.2809	101.882	96.124	99.0031	91.8434	96.4221	99.3395	106.757	97.122
29.1	97.0768	98.6002	96.3636	99.1425	96.5585	96.6687	101.632	91.972	102.817	97.1747	98.6811	99.8176	93.8418	97.956	74.8177	93.2239		29.1	93.344	99.5205	90.0661	96.5748	95.5782	98.6712	95.9567	89.9694	101.329	96.0424	98.8861	92.9516	97.6977	100.463	108.363	97.4377
29.2	97.0768	98.8343	96.5886	99.6359	96.6148	96.2728	101.575	91.4794	102.379	97.7024	99.0209	99.8419	94.1382	98.164	74.0824	93.3463		29.2	92.7964	99.5205	89.7423	96.6084	95.3535	99.4458	95.6645	90.3092	100.631	95.6889	98.6229	94.5216	96.625	100.287	108.606	97.7183
29.3	97.1885	98.4441	96.6168	99.3398	96.7837	96.5367	101.575	90.85	102.408	97.619	98.7738	99.6964	96.302	98.268	72.5658	92.9791		29.3	92.3353	99.6704	89.4725	96.34	95.1849	99.0908	95.7442	90.3375	101.358	95.4714	98.8861	94.5216	94.7117	100.147	106.903	98.1742
29.4	97.0488	98.6002	96.4761	98.7148	97.5435	95.6789	101.378	91.4794	102.992	96.9803	98.5267	99.8176	94.8793	97.9213	70.7275	92.52		29.4	92.4218	99.6454	88.8789	95.7697	94.9883	98.8649	96.0364	90.2809	100.66	95.5258	99.0031	94.2676	95.0885	99.7256	108.217	98.2444
29.5	96.965	98.7563	95.3226	98.6819	97.7968	95.7119	101.096	91.6983	103.458	97.0914	98.2487	100.23	94.4939	97.5747	69.3948	92.6118		29.5	92.0471	100.42	88.0964	95.2666	94.7917	99.4136	95.8239	90.6206	99.031	96.2599	98.7106	94.7987	95.4364	98.8129	109.92	97.9989
29.6	97.0209	98.6262	95.4632	98.8135	98.0501	96.2068	101.153	90.9868	103.487	96.9803	99.793	99.5994	95.8574	98.1986	68.5216	92.52		29.6	92.0471	100.32	88.9328	94.8305	94.8198	99.3167	95.5317	90.5357	98.9729	96.2599	99.1201	95.2373	95.2335	98.3215	111.234	97.8586
29.7	97.2444	98.7823	95.8571	99.2411	98.3878	95.8769	100.702	91.7804	102.817	96.4248	100.751	100.327	95.2053	98.3719	68.1539	92.5812		29.7	93.0558	99.8204	89.7963	95.1659	94.9322	99.4458	95.5317	90.2809	100.253	96.0696	99.0616	94.6832	96.2192	98.2513	112.061	97.9638
29.8	97.4958	98.7042	95.0693	98.8793	98.2471	95.9428	100.335	92.3551	102.875	96.8692	100.627	99.9874	96.3316	98.06	67.7403	92.5812		29.8	93.4304	99.8204	88.9328	95.6691	94.9603	99.8009	95.0535	90.6489	100.282	95.9336	97.8332	94.0137	95.8713	98.9533	113.521	98.3847
29.9	97.2723	98.8343	94.8724	98.5175	98.022	96.0748	100.504	91.9172	102.962	97.508	101.183	98.8233	96.0352	97.6787	67.6484	92.52		29.9	93.4304	99.8204	89.2566	95.971	95.1569	99.3167	94.7081	90.6206	99.6129	95.6617	98.3304	93.2518	94.7406	99.515	115.662	98.7705
30	97.0209	99.3545	95.632	98.6819	98.1908	97.0976	100.504	92.0814	102.758	97.6468	100.72	99.2599	95.8574	97.8867	67.7863	92.673		30	92.2777	98.8957	89.7423	95.9375	95.4096	99.0585	94.7081	89.658	100.34	95.8521	98.3304	93.5981	94.1898	99.4799	113.861	99.2265
30.1	97.0488	99.3805	95.8571	98.6491	98.613	96.0748	100.166	92.6834	102.787	97.7857	100.905	100.909	97.3394	98.4413	67.9242	92.7036		30.1	91.0096	98.8957	89.2296	95.8033	95.4939	99.6395	94.4956	89.4599	100.544	95.7977	98.0964	94.7063	94.7117	99.7256	112.548	99.1563
30.2	97.0209	99.1464	95.7727	98.4846	98.3878	95.283	99.9404	93.1213	102.642	97.8412	100.658	100.618	97.3691	98.3719	68.3837	92.3976		30.2	91.4707	98.8957	89.5264	95.6691	95.4939	100.059	94.3362	90.4224	100.253	96.2056	98.3304	95.2835	95.0305	100.252	113.472	99.0511
30.3	96.9092	99.0944	95.9415	97.8925	98.219	95.7779	99.7994	93.1213	102.437	97.7024	100.534	99.5509	96.3613	98.268	68.7054	91.1122		30.3	91.4131	98.8957	90.147	96.2729	95.6905	99.8009	94.6019	90.8471	100.515	96.831	98.2427	95.8145	94.1898	99.9011	114.445	99.2966
30.4	97.0488	99.1464	96.5886	98.7477	97.7968	94.3922	99.2356	91.9172	102.321	97.4802	100.349	99.1629	95.9759	98.3373	69.165	90.1328		30.4	91.0673	98.9206	90.7946	96.6754	95.7748	99.8977	94.655	91.1585	100.427	97.3476	98.1257	95.7684	94.4218	99.7958	115.759	99.5772
30.5	97.412	99.0163	97.6015	99.5372	96.7555	95.8439	98.9254	91.5341	102.35	97.4802	99.6695	97.9503	95.0275	98.3719	69.5786	90.9591		30.5	91.7878	98.4708	90.147	96.6754	95.5782	100.059	94.7613	92.0361	100.835	97.4292	97.8332	95.0065	96.654	100.042	115.808	100.138
30.6	97.6355	98.7042	97.9954	99.4385	96.5022	96.9986	99.2638	91.6983	102.554	97.4246	100.503	98.4111	94.405	98.3719	69.9003	92.1221		30.6	92.1624	98.4958	89.5264	96.6754	95.4377	99.6072	94.8675	92.2059	101.271	97.3476	98.0087	95.3066	95.5234	100.393	115.759	100.489
30.7	97.5796	98.7563	97.2639	98.8793	96.4459	96.8666	99.7712	90.6858	102.058	96.897	102.14	99.8904	95.7092	98.9959	70.3139	91.6018		30.7	92.4218	98.4708	93.142	96.4742	95.522	98.8003	94.9472	92.2343	100.835	97.8371	98.1842	96.2301	93.9289	101.305	115.905	100.279
30.8	97.5237	99.0944	96.4761	98.2214	95.8831	96.9656	100.307	90.1933	101.446	96.897	99.793	100.012	96.5688	99.2038	70.6816	90.6837		30.8	92.7964	98.1459	98.5115	96.4071	95.4658	99.0908	94.7878	92.7155	100.107	98.1362	98.3012	95.0526	95.0016	101.27	114.981	99.8227
30.9	97.5517	99.5105	95.7727	98.2214	95.7705	97.1306	100.983	90.4669	101.854	97.2302	98.5267	99.7691	95.3535	99.6545	71.279	90.5307		30.9	93.0846	98.5208	97.3512	96.6084	95.3816	99.3813	94.5753	93.1119	100.486	98.1906	97.6577	93.6674	95.2335	100.287	115.516	100.173
31	97.5237	100.187	96.3073	98.6819	96.1082	96.8007	101.012	91.1784	101.854	97.5357	99.1135	98.5323	94.3754	100.14	71.4628	90.7143		31	93.027	98.9706	96.218	96.6754	95.6905	99.2845	94.7613	92.8005	101.533	98.1362	97.5407	92.9516	96.9729	100.568	116.878	100.454
31.1	97.5517	100.317	96.5042	98.5833	96.5304	95.4809	100.448	91.9446	101.533	97.8135	98.8356	98.4353	95.887	99.7584	71.6007	91.1734		31.1	92.3065	99.0456	96.4069	96.4071	95.6905	99.6718	94.6019	92.2059	101.562	97.8371	97.8917	92.4899	96.9439	101.305	115.662	100.314
31.2	97.4958	100.187	96.1666	98.6162	97.1495	95.5799	100.589	91.6436	101.854	97.9523	98.9591	99.8176	96.4798	99.2038	72.1062	90.9285		31.2	91.7301	99.0456	97.3242	96.2394	95.522	100.027	94.4159	92.4607	101.126	97.5652	97.4822	93.7366	94.7986	101.375	114.689	100.91
31.3	97.2444	99.8746	96.5042	98.4846	97.6842	96.2068	101.04	90.9321	101.912	98.0912	99.0518	100.569	97.5765	98.7532	72.8875	91.1734		31.3	92.22	99.0456	95.7053	96.3735	95.6062	100.35	94.5753	92.6306	101.271	98.0002	97.0728	92.5361	95.0016	101.551	114.543	100.875
31.4	96.7136	98.6262	96.448	97.4978	98.022	95.9099	101.124	91.151	101.883	98.1189	98.6811	100.472	97.0134	98.7532	73.439	92.5506		31.4	93.0846	98.9956	96.137	96.6754	95.6343	100.188	94.9207	92.5174	101.882	98.6257	96.5756	91.3586	95.5524	101.832	115.273	100.349
31.5	96.6577	99.6926	97.0107	97.6951	98.2752	95.349	101.153	92.0267	101.737	98.1467	98.99	99.8176	96.1834	98.7186	73.2552	92.4588		31.5	92.8252	99.0206	97.702	96.8432	95.4658	100.156	95.2129	92.6023	101.708	98.68	96.4293	93.4365	95.0885	101.762	115.175	99.7175
31.6	96.993	99.6406	96.7293	97.9583	98.022	95.6129	100.927	92.9023	101.796	98.3967	99.3297	99.5509	96.3316	97.852	72.8875	91.9997		31.6	91.6148	98.6457	97.0005	96.9773	95.2973	100.188	95.5051	92.7155	101.475	98.4353	96.0783	92.0974	95.0595	101.446	112.986	98.6302
31.7	96.6019	99.2244	96.8419	97.5307	97.7405	95.6129	100.786	92.7655	102.058	98.6466	99.5459	99.3811	95.3239	97.2281	72.8875	91.6018		31.7	90.8944	99.0956	96.7846	96.9438	95.3535	99.6718	95.9833	92.5457	101.795	98.3265	95.3472	91.9819	95.9293	100.673	111.477	97.8235
31.8	96.127	99.0163	97.0107	97.9583	97.7124	95.9758	100.476	87.922	101.942	98.6466	99.1753	99.3569	95.2942	97.7827	72.8415	92.7342		31.8	91.7013	100.27	97.0005	96.5413	95.3535	99.4781	96.3818	92.4324	101.446	97.9187	95.7566	95.2142	96.4511	100.989	112.012	97.0168
31.9	95.8197	99.2244	95.0975	98.4517	97.825	96.6687	100.589	85.1582	101.854	98.4522	99.2371	99.2599	96.2427	97.9213	72.382	93.53		31.9	91.586	99.8954	96.3259	96.3065	95.0726	99.9946	96.3021	93.3383	101.824	97.4564	95.6981	95.1219	94.5377	101.691	111.137	94.9473
32	95.7079	99.2764	96.1385	98.2872	97.9938	96.8007	100.955	84.994	102.029	98.4244	99.2371	98.9203	96.6577	97.9907	72.0603	92.2139		32	90.6638	99.2705	95.1927	96.5077	95.0726	99.9623	96.063	94.4991	102.348	97.7011	95.1424	94.5447	93.668	101.446	111.38	96.6309
32.1	95.9314	99.2504	97.7141	97.5307	98.416	96.4707	100.702	84.8846	102.467	98.5911	98.99	99.5266	96.5984	98.1293	71.8764	90.8367		32.1	90.952	98.7207	94.653	96.6419	95.213	99.2199	96.5146	94.7539	101.242	97.8643	95.5811	94.9372	96.0162	101.059	113.229	98.069
32.2	96.1549	99.3805	96.8137	97.6622	98.6411	96.3718	100.955	85.0214	102.233	98.5078	99.2371	100.157	96.5984	98.4066	72.0603	90.2246		32.2	91.6725	98.8207	95.5974	96.6419	95.2411	98.6066	97.0194	94.7539	100.573	97.8099	97.0143	95.4682	96.9149	100.568	113.472	98.9809
32.3	96.2946	99.3285	95.7727	98.1885	98.416	96.1738	101.265	85.0487	102.262	98.3689	99.9784	99.6964	95.4424	98.6492	72.4279	90.2858		32.3	92.0183	98.8957	96.5148	96.6084	95.2973	98.3161	97.0194	94.9803	101.329	97.7011	97.8917	95.0757	94.5667	100.533	113.375	99.016
32.4	96.5181	98.3921	96.5605	97.9583	98.6974	96.5037	101.209	84.9667	102.117	98.48	100.38	99.7691	96.3909	98.5453	72.7037	89.0922		32.4	91.8742	99.2206	96.3799	96.1387	95.3254	98.7035	96.7803	95.2634	101.242	97.7827	98.0672	94.1753	94.2188	100.919	113.667	99.1914
32.5	96.7974	98.4702	97.292	97.3991	99.204	96.5037	101.237	85.0214	101.971	98.8132	99.9475	99.8176	97.1023	98.5106	73.0713	88.6331		32.5	91.0096	99.2705	96.4878	95.7697	95.4658	98.7035	96.5678	94.9237	100.515	97.266	98.8276	94.0368	94.0449	101.235	112.061	99.4018
32.6	96.9371	99.5105	97.7422	97.5307	99.2602	96.1078	100.927	84.693	102.204	99.091	99.0209	99.3084	96.2427	97.644	73.0254	89.4595		32.6	91.0961	99.0956	96.3799	95.3672	95.5501	98.5421	96.7537	94.9237	100.515	97.0485	98.5059	94.637	93.4941	101.235	108.071	99.7877
32.7	97.1047	99.0163	96.8419	97.9912	98.81	96.2398	100.814	84.6656	102.35	99.2021	98.0634	100.109	97.6062	97.3667	72.336	89.5819		32.7	91.7878	98.9456	95.7323	95.3672	95.522	97.8965	96.5943	94.8671	100.427	97.4836	98.5351	94.6832	93.8709	100.147	111.964	98.7354
32.8	97.0768	95.9733	95.8853	97.7938	98.4722	96.3718	100.673	84.9393	102.379	99.091	98.4649	100.933	96.1834	98.6839	71.8764	89.5207		32.8	91.6725	98.5957	97.5131	95.4678	95.4939	97.7352	95.9833	94.8388	100.835	97.538	99.0616	94.0137	93.1462	100.112	114.397	97.9287
32.9	96.6577	98.5222	96.8419	97.6293	98.3315	96.4377	100.617	84.9119	101.708	99.3131	99.5768	100.012	96.0352	98.5106	72.336	88.6025		32.9	91.3267	99.0206	96.7306	95.4678	95.2973	98.0579	95.3457	95.5182	101.213	97.5652	99.2663	90.9661	94.8566	101.13	115.759	99.1914
33	96.5181	98.5222	96.7012	96.478	98.2752	96.7347	101.04	84.5288	101.854	99.452	98.3723	99.8661	97.9322	98.06	72.8415	87.9598		33	90.7503	99.1456	94.734	95.233	95.4096	97.8643	95.1332	95.405	100.98	97.1029	99.4711	89.1421	95.9003	100.673	116.538	100.103
33.1	96.9371	98.5482	95.5476	96.9715	98.5285	96.7347	100.842	84.2278	103.05	99.3687	98.3414	100.472	95.7685	98.268	73.0254	87.868		33.1	90.9232	98.5707	96.6497	94.5957	95.522	98.8971	95.0801	95.3201	101.126	97.1301	99.1786	92.1205	95.4654	100.428	116.586	100.594
33.2	97.2165	98.8343	95.9134	97.5964	98.81	96.5697	100.476	84.3373	102.787	99.3687	98.99	100.933	93.4269	98.0253	73.1173	88.6331		33.2	90.9232	98.2458	98.0528	93.7235	95.2692	99.3167	95.0004	95.5182	101.009	97.3748	98.6814	94.7294	94.9146	100.954	116.732	101.121
33.3	97.1047	99.1724	95.0693	97.103	98.6692	96.7677	100.927	84.7477	102.408	98.8688	98.6811	100.4	94.82	98.268	73.3011	89.7349		33.3	90.0586	99.2455	97.5941	93.6564	95.1849	99.3813	94.9738	95.6032	101.475	97.2389	98.5936	94.36	94.3638	100.463	117.122	101.612
33.4	96.8533	98.9383	95.829	97.7609	98.7537	96.9326	101.068	84.9119	102	98.841	100.318	100.109	95.3535	98.4759	74.0364	90.0716		33.4	89.7993	100.145	92.5214	94.059	95.4096	99.2522	95.0801	95.3767	101.766	97.0757	99.2371	94.614	94.3348	100.112	116.684	102.068
33.5	97.1326	99.1984	96.3636	98.5175	99.0351	96.5697	100.532	85.0214	101.475	99.5631	100.72	99.9389	95.9167	98.8919	74.9096	89.6125		33.5	89.7993	99.3455	88.717	94.6292	95.4377	99.1876	95.2926	94.9803	101.242	97.0485	99.2371	95.1219	96.567	100.077	115.808	102.488
33.6	97.5796	99.0684	96.5042	98.7148	99.3165	96.3718	100.448	85.0487	101.854	99.3965	99.9784	100.133	98.6436	98.5453	75.7828	89.5513		33.6	90.0586	98.5208	95.3276	95.0318	95.2692	99.4781	95.3191	94.6689	101.126	96.9126	98.9154	94.6832	95.9872	100.252	115.516	102.804
33.7	97.6076	98.6262	96.9544	98.4846	99.401	96.9986	100.448	84.9667	102.087	98.7577	100.009	99.6964	97.2208	97.9907	76.3802	90.1634		33.7	90.2315	98.3208	98.7543	94.4951	95.3816	99.2845	95.2926	94.4424	101.969	96.6134	99.4126	94.8448	94.6827	100.042	115.613	102.909
33.8	97.5517	98.08	96.5605	98.5175	99.4572	97.0646	100.194	85.5687	102.204	98.8132	101.337	99.3811	95.2053	98.3373	76.7938	90.9285		33.8	90.6062	98.3708	96.5687	94.428	95.5782	99.2845	95.6379	94.6689	101.591	96.6134	99.3541	94.9372	95.2625	99.7256	115.905	102.909
33.9	97.4958	97.5598	97.3202	98.7148	99.7668	97.0316	99.6866	86.1981	102.233	98.48	101.245	99.3569	94.6421	98.4413	77.0696	91.9997		33.9	90.8079	98.1209	95.8402	94.6292	95.6062	99.7041	95.8239	93.5931	101.184	96.124	98.6814	93.9906	96.4511	99.5852	116.83	102.734
34	97.4399	97.2998	97.8547	98.4517	99.795	97.3615	99.4047	85.6781	102.437	98.1189	99.5459	98.9688	94.7607	98.3026	76.7938	93.2545		34	90.7791	98.2209	98.5115	95.1659	95.4939	99.8009	95.6379	92.7721	101.911	95.1723	98.6521	93.9906	95.6104	100.112	117.608	102.208
34.1	97.5796	97.4558	97.2076	98.3201	99.8794	96.9986	99.4893	85.897	102.408	98.2578	99.7004	98.3141	94.5532	98.3373	76.1964	93.5606		34.1	90.8367	98.2458	96.9465	94.6963	95.522	99.4781	95.7442	93.1402	100.689	94.9003	99.0031	95.145	94.6247	100.252	117.657	101.787
34.2	97.6634	97.7419	95.9134	98.3859	100.048	96.3058	99.3765	86.1707	102.233	98.2578	99.9475	99.1871	95.7092	98.7186	75.6909	93.53		34.2	90.8079	98.1959	96.8655	94.3944	95.5782	99.0585	95.4785	92.9137	100.66	95.7161	99.0616	95.9761	95.5234	99.3746	117.559	101.822
34.3	97.3841	96.8576	95.4914	98.4846	99.6261	95.283	99.5175	86.4443	102.496	98.0912	99.8239	100.497	96.7762	98.3719	75.2313	93.6524		34.3	91.0385	98.2708	95.2736	94.7299	95.4939	99.0908	94.9472	92.4607	101.853	96.6134	98.8276	94.7294	96.1032	99.7958	117.9	101.927
34.4	97.6076	96.9096	96.2792	98.6819	99.1758	95.118	99.4893	87.6757	102.117	98.0634	100.225	99.5994	94.82	98.268	74.9096	93.1933		34.4	91.0961	98.2958	93.5468	94.059	95.4939	99.7686	94.2034	92.121	101.562	96.8038	98.7984	94.3831	95.3205	99.5852	118.241	101.892
34.5	97.7752	97.7159	96.5324	98.2543	99.1477	96.3058	99.8276	88.2504	102	98.3134	99.8239	98.7506	94.405	98.268	75.0475	92.8567		34.5	91.6148	97.796	95.8672	93.9919	95.4939	99.6718	93.5658	92.6023	100.602	97.3748	99.0324	95.0295	93.813	99.8309	118.289	102.173
34.6	97.7472	97.7159	96.4198	98.1227	99.1758	96.3058	100.194	88.9892	102.321	98.5355	99.1135	98.5566	95.3535	98.4413	75.507	91.3264		34.6	91.2402	97.8959	95.0308	94.2267	95.4377	99.6718	93.5127	93.1968	101.184	97.7283	98.6229	94.8679	96.1032	100.287	118.873	102.559
34.7	97.5796	97.2998	96.4761	98.5175	99.204	95.7779	100.363	89.0987	102.233	98.9799	99.268	98.8476	95.0571	98.8919	75.7828	90.1022		34.7	90.7215	98.7207	93.4928	94.2938	95.4658	100.576	94.0174	93.0552	101.504	97.7011	98.3304	94.5678	96.8569	100.006	119.019	102.944
34.8	97.5237	96.6495	97.1795	98.6162	99.3165	95.217	100.561	89.5639	102.087	99.0354	98.8047	99.1143	95.9759	98.9612	75.8287	89.7043		34.8	91.4131	98.3708	91.9818	94.6963	95.5782	100.576	94.5753	93.4516	100.573	97.6195	98.6521	93.2287	95.6973	100.533	118.727	103.365
34.9	97.6355	96.9876	97.0388	98.4517	99.3728	95.184	100.335	89.4271	102.408	98.7855	99.2371	99.4539	96.7466	99.1692	75.9666	88.9698		34.9	92.3065	97.846	91.8199	94.1596	95.8028	100.543	94.5222	93.8196	100.544	97.4836	98.7399	93.0902	95.6104	99.7256	119.019	103.716
35	97.6634	97.7159	97.2076	98.057	99.3728	95.25	100.222	89.7281	102.437	98.9799	99.7004	100.254	95.3831	98.8572	76.3343	88.1128		35	91.8742	97.821	94.68	94.059	95.9433	100.672	93.9377	92.8854	101.766	97.3476	98.9446	92.513	94.3638	99.5852	119.214	103.786
35.1	97.5796	98.132	97.6015	98.4846	99.4572	95.349	100.561	90.6311	102.817	98.9799	98.8973	100.157	94.9978	98.5106	76.2423	85.9705		35.1	91.5284	98.5208	96.3259	94.3944	95.9995	100.382	93.9377	92.2909	101.882	97.266	99.2078	93.1594	93.9289	100.568	119.311	103.751
35.2	97.412	97.898	96.1385	98.9122	100.076	95.8109	100.814	91.2605	102.612	99.1743	100.195	98.7991	95.2053	99.2385	75.0475	87.0416		35.2	92.1624	98.8707	98.0528	94.3609	95.9995	100.479	94.655	92.3192	101.271	97.402	99.2371	95.6529	95.0305	100.428	119.36	103.786
35.3	97.3561	97.1957	95.8853	98.9451	100.808	96.5367	101.068	92.1635	102.379	99.2854	101.646	98.3141	94.3754	99.3078	74.496	89.0922		35.3	92.1336	98.6707	95.1927	94.2938	95.8309	100.64	94.8144	92.6306	101.649	97.2117	98.8861	95.7684	94.6247	100.744	119.457	103.821
35.4	97.3841	97.1697	96.6168	98.2214	100.949	96.3388	101.35	92.0541	102	98.9799	99.6695	98.1686	92.8341	99.0652	74.5419	88.6637		35.4	92.2489	98.7207	94.8419	94.1931	95.9433	100.64	94.8675	92.7438	101.213	96.0424	99.0616	94.1753	91.8126	101.27	119.944	103.926
35.5	97.1326	97.3518	96.7012	97.728	100.724	95.8109	101.012	90.7406	101.271	98.8132	98.6194	98.5808	93.3972	98.5453	74.2662	87.2253		35.5	92.1624	98.0959	92.7643	93.9248	96.0837	100.285	95.0269	93.0552	101.009	94.8731	99.3541	94.0599	93.4651	100.919	120.236	104.137
35.6	96.965	97.2998	97.8547	97.9583	100.808	95.8439	100.532	90.0291	101.679	98.5633	98.8356	99.2356	95.9167	98.3026	74.3122	86.4907		35.6	92.3641	98.1959	93.0071	94.6963	95.9995	99.8654	94.7347	93.763	101.358	95.5529	99.2956	94.9603	94.8856	100.252	120.236	104.032
35.7	97.1047	97.976	97.6578	98.1885	100.836	95.8109	100.561	89.7554	102.262	96.3971	99.0518	99.6964	95.6499	98.8226	74.9556	86.2765		35.7	92.5082	99.0706	95.0038	95.233	95.9433	100.479	94.7347	93.31	101.795	94.71	99.1201	95.3066	94.5667	100.428	119.652	103.646
35.8	97.1326	98.3661	95.3507	98.2872	100.583	95.7119	100.899	89.947	101.679	97.0358	99.2371	99.9389	94.9089	98.268	75.4611	85.0064		35.8	92.1048	99.2206	92.5754	94.9982	96.1399	100.834	95.6379	93.2251	101.824	95.7705	99.2956	95.6067	93.813	100.357	119.7	103.435
35.9	97.2165	97.6119	94.8724	98.0241	100.555	96.0088	101.322	91.3426	101.592	98.7855	98.712	100.206	93.7233	97.4361	75.553	86.9537		35.9	91.9318	98.0459	90.3629	95.3337	96.2803	100.35	94.4425	93.3667	101.533	96.6406	99.2371	94.637	93.697	100.428	119.944	103.26
36	97.5237	97.6639	96.4761	98.5175	100.33	96.1078	100.73	92.1088	102.292	100.063	98.9591	99.8419	93.664	97.54	75.9666	85.98		36	91.586	97.771	92.7373	95.4678	96.1399	100.253	94.3096	93.2534	100.98	96.8582	98.7691	95.1912	95.1465	100.357	119.554	102.839
36.1	97.5796	97.2477	97.8547	98.7477	99.9357	96.2068	99.8276	91.2878	102.262	99.5353	99.0518	99.2599	94.7014	98.164	76.4262	85.048		36.1	91.6148	98.3458	92.8452	95.7027	95.9152	100.124	94.1502	93.3667	101.533	96.6678	98.3889	96.3455	94.5087	100.322	119.749	102.594
36.2	97.6355	97.3258	97.3202	99.1754	99.992	96.3388	99.7712	91.6436	101.971	99.0077	98.0943	99.8419	94.2864	98.7532	76.1504	81.9305		36.2	91.9318	98.3208	93.169	95.5014	95.9995	99.8654	94.0174	93.395	102.464	96.4231	99.1493	96.1839	95.6973	100.428	119.603	102.418
36.3	97.7472	98.3661	96.1103	99.2411	100.105	96.4377	99.4611	92.3551	102.292	99.1187	98.0325	100.157	93.6936	98.3719	75.6449	85.3277		36.3	92.0759	98.4958	94.4372	95.0989	96.2522	100.059	93.8846	93.1968	101.969	95.9336	99.7928	95.5606	96.1032	100.568	119.263	102.103
36.4	97.3841	98.4962	96.1948	99.3069	99.9357	96.3058	99.3201	92.6834	102.758	99.2854	99.5151	100.181	93.3676	98.06	75.2773	91.204		36.4	92.6235	98.3458	91.2533	95.8704	96.0275	99.9623	93.6455	93.1402	101.766	95.1995	99.4711	96.1147	95.0885	101.024	117.608	101.682
36.5	97.2444	97.976	96.6731	99.7017	99.795	96.6687	100.025	92.3551	102.467	99.3131	100.195	99.7206	94.3754	98.0946	75.2313	94.0197		36.5	93.5457	98.2458	91.1993	95.971	95.8309	99.8654	93.7517	93.1968	101.126	94.7916	99.4126	95.2373	96.3931	100.428	114.153	101.121
36.6	97.4399	98.08	96.8137	99.0109	99.7668	97.0316	100.645	91.9993	101.212	99.0077	99.3915	100.23	94.1679	97.9213	75.5989	89.2452		36.6	94.2662	98.6957	91.6041	95.6691	95.9152	99.349	93.9377	92.9986	101.329	94.6556	99.3248	93.9444	97.2918	100.393	111.477	100.244
36.7	97.5517	98.3141	97.0951	99.0767	99.3728	96.7677	100.927	93.0392	101.212	98.3134	99.7004	101.37	93.9011	97.852	76.1045	84.5932		36.7	94.1221	98.6207	92.8992	95.8368	95.8871	98.8971	93.8314	92.6589	102.086	94.6284	99.0908	94.9603	96.5091	100.638	111.38	99.4369
36.8	97.3561	98.08	96.5605	99.7017	98.613	97.0316	100.983	92.3824	101.242	97.8968	99.2989	101.442	95.3239	98.06	76.7938	83.522		36.8	94.1221	98.6207	89.0677	95.8368	95.8028	98.8003	93.858	92.3192	101.649	94.6828	98.8276	96.1608	97.2628	101.165	111.283	99.3317
36.9	97.4399	98.3141	95.8853	99.3398	98.1064	96.9986	100.983	91.5341	100.687	97.7301	98.8665	100.909	98.0211	98.7532	77.8968	83.9505		36.9	94.295	99.0206	91.4152	96.1052	96.0275	99.1553	94.5487	92.2626	101.533	94.7916	98.5644	96.5072	95.1175	101.586	112.596	99.3317
37	97.831	98.6002	95.1256	99.4714	98.219	96.5697	100.758	92.6287	100.483	97.4802	98.8665	100.788	97.458	99.1345	78.8619	84.5014		37	94.2085	98.5208	93.6817	96.709	96.0837	99.6718	95.0269	92.8571	101.533	95.0635	99.0031	93.9675	96.1032	101.059	115.078	99.4018
37.1	97.9428	98.106	93.8314	99.9977	98.4441	96.2728	101.04	93.0665	100.979	97.2025	99.4842	100.666	94.7903	98.6492	79.4134	84.6238		37.1	94.295	98.5208	94.8959	97.7153	95.6624	99.1553	95.266	93.1968	101.533	95.4986	99.3833	93.4134	98.8863	99.7958	115.808	99.7877
37.2	97.8869	97.4038	94.7036	99.7674	98.8381	96.4377	101.435	92.2456	101.679	97.2858	100.72	100.06	94.3457	98.4413	79.9189	84.6544		37.2	94.3814	99.1206	98.5924	98.0508	95.5501	98.7357	95.7973	92.942	101.009	95.7977	99.3833	94.4985	97.0599	99.3395	114.932	99.7175
37.3	97.1606	97.6899	95.3507	99.7346	99.3165	96.2068	101.237	91.2331	101.358	97.9245	98.9591	101.588	93.9011	98.5106	80.4244	86.1541		37.3	96.1106	98.9456	98.8352	98.252	95.8309	98.9617	95.8505	92.7721	100.98	95.9608	99.0031	95.2373	98.8283	99.9713	114.737	99.7175
37.4	97.1326	98.106	95.4351	99.5372	99.0914	96.1078	100.814	91.0416	101.592	98.2856	98.5885	102.364	93.8122	98.3719	81.5733	87.3171		37.4	97.0039	98.1709	94.9498	98.0843	95.9152	98.6066	95.6379	92.3475	101.271	96.124	98.5936	95.8145	98.5674	100.077	115.37	99.6123
37.5	97.6914	97.7159	95.6039	99.9977	99.0351	96.4377	101.209	91.8625	101.796	98.0634	99.3297	100.739	93.1897	98.4759	82.4465	87.3171		37.5	96.7446	98.0209	95.2466	98.252	95.8028	99.0908	95.452	92.1493	101.446	96.2327	98.8276	95.4913	96.654	99.9713	116.1	99.3317
37.6	97.7193	98.002	95.0412	99.9319	99.598	96.2398	101.265	92.4919	101.562	98.0912	99.2989	100.982	93.0119	98.8919	82.9061	86.9192		37.6	96.7734	98.1959	98.0797	98.7888	95.5501	99.5749	95.266	92.7155	102.057	96.4775	98.7691	96.6688	96.1032	100.638	116.294	99.3317
37.7	97.4679	97.8199	95.0412	99.2411	99.8231	96.0748	100.561	92.9297	101.942	98.0634	99.0827	100.812	94.405	98.5799	83.7333	87.8068		37.7	96.8887	98.3958	97.702	98.0843	95.6905	99.6395	95.2926	92.7155	101.853	96.4775	98.8861	97.1536	97.4657	100.814	115.029	98.9459
37.8	97.3841	97.4818	96.0822	99.4056	99.7105	95.7779	100.645	92.6013	102.321	97.9245	99.0827	100.109	95.4424	97.7134	84.1469	89.1228		37.8	97.2921	98.7957	95.7863	97.9166	96.3365	100.124	95.5848	92.5457	101.591	96.5319	99.1493	95.8838	96.712	99.9713	114.251	98.5951
37.9	97.3561	98.054	96.5042	99.3069	99.6542	95.7779	100.673	92.6287	102.146	98.1745	99.5459	100.4	94.8793	98.3719	83.9171	89.7655		37.9	98.0702	98.8207	95.8672	98.5875	98.0779	99.7686	95.5051	93.1119	102.115	96.8582	99.0031	94.8679	95.2335	100.217	115.467	98.8406
38	97.3841	98.3401	96.8137	99.4056	99.9357	96.2398	100.645	92.7655	102.087	98.4244	100.534	100.788	97.0726	98.8226	83.3197	90.7755		38	98.7907	98.5707	96.2989	98.7888	98.3306	99.6395	95.2926	93.3667	101.562	97.0757	98.9154	96.0223	96.77	100.708	115.467	99.0511
38.1	97.5237	98.4702	96.0541	98.8135	100.245	96.4707	100.786	92.5466	102.029	98.3411	99.9475	101.515	98.525	98.2333	82.1248	91.5406		38.1	98.7907	98.0709	99.132	98.252	98.443	99.7686	95.2394	92.9986	100.806	97.1301	99.0031	96.715	95.7553	100.533	113.618	99.4369
38.2	97.412	96.8316	95.3507	98.5175	100.273	96.4707	100.899	92.4919	102.117	98.23	97.5075	101.879	96.302	98.4413	80.1027	90.9897		38.2	98.589	98.2209	97.5401	98.1179	99.2294	99.6072	95.0269	92.6589	100.922	97.1573	99.0908	95.8607	96.8569	99.6554	109.774	99.6824
38.3	96.8812	92.0719	96.448	98.5504	100.048	96.5367	100.814	92.7108	102.642	98.1745	97.6619	101.588	95.0571	99.1345	78.6321	88.1128		38.3	97.8397	98.6457	95.3006	98.3191	100.016	99.2845	94.9472	92.6023	101.3	97.2932	99.4418	96.0916	99.9009	99.8309	105.881	99.8929
38.4	96.6857	99.1724	95.9134	98.2872	99.3165	96.7017	100.589	93.1486	102.787	98.2856	97.9708	101.394	94.5532	98.9612	76.7019	88.021		38.4	96.2835	98.6957	96.8655	97.5476	99.1451	99.6718	94.7347	92.942	101.329	97.3748	99.4126	95.5144	97.4657	101.095	103.011	100.524
38.5	96.9092	98.7823	96.5605	98.4846	99.1477	97.0316	100.871	92.1909	102.729	98.5078	97.8163	100.885	94.6718	98.164	74.0364	89.8573		38.5	95.6206	98.5957	98.6194	97.4805	98.2745	100.382	94.8941	92.942	101.388	97.4564	99.2956	94.7525	96.9729	100.673	99.9937	100.77
38.6	96.8533	98.2621	96.9544	98.6491	99.0914	97.3945	100.955	91.753	102.525	98.8966	99.0827	101.345	93.5158	98.3719	72.0143	91.204		38.6	97.0616	98.4958	97.4322	98.2185	98.3587	100.091	95.0269	92.9986	102.086	97.6467	99.3833	94.7987	98.2775	99.9713	97.6094	100.594
38.7	96.7974	97.6379	95.6602	98.8464	99.1758	97.1636	100.645	90.6858	101.825	99.0632	99.0827	103.092	93.3083	98.4066	70.268	91.1734		38.7	97.0039	98.5707	97.0814	98.4198	98.3868	100.188	95.0801	93.1119	101.824	97.6739	99.1786	94.0599	97.9296	99.9362	95.809	100.665
38.8	97.1885	97.5338	95.4914	98.2872	99.0914	97.2626	100.589	86.8548	102.233	98.7577	98.9591	101.733	94.079	98.4413	69.4867	91.4794		38.8	94.7849	98.4208	97.2433	97.9837	98.1621	100.253	95.2129	93.1119	101.649	97.7283	99.0324	94.8679	95.5524	100.779	94.106	101.05
38.9	97.2723	97.7419	96.2229	97.9912	99.1758	97.7574	100.927	85.5139	102.875	98.8132	99.3297	100.545	94.7607	98.5453	69.4407	93.7748		38.9	95.3613	97.9209	96.9735	97.8831	98.0779	99.8332	95.0535	92.9986	101.329	98.0274	99.0031	95.6067	93.9579	99.9362	92.8408	101.366
39	96.9092	97.0917	95.829	98.4846	99.0914	97.7245	101.153	87.019	102.7	98.9243	99.0209	100.763	94.7014	98.1986	70.3139	94.8154		39	96.9751	97.721	96.5418	98.2856	97.9655	100.382	95.1598	93.0836	101.155	98.0274	98.5351	95.2835	94.1318	99.3044	92.1596	101.261
39.1	96.8812	96.2594	95.2944	98.8793	98.8944	97.7245	100.702	89.3176	102.437	98.8132	100.102	101.224	95.0867	98.1293	72.1062	94.7848		39.1	96.6293	98.1459	96.191	98.2185	98.0217	100.35	95.4254	93.0836	100.893	97.973	98.6521	95.3528	94.3058	100.112	92.0623	101.752
39.2	96.965	95.5311	96.0259	99.6688	98.7537	97.9554	100.476	90.4395	101.854	98.8132	100.812	100.909	94.1086	98.06	73.1173	95.3051		39.2	96.3411	97.9209	96.5687	98.252	98.0217	99.8332	95.2394	92.8005	99.8456	98.0818	99.0031	94.614	94.8856	99.7256	93.1815	102.909
39.3	97.0209	95.141	96.4198	99.5701	98.6974	98.1204	100.927	90.5764	100.483	98.9243	99.6077	100.836	92.182	98.6839	73.439	95.7336		39.3	95.8512	97.696	98.3765	98.7552	98.134	99.9946	94.9472	92.8288	100.253	98.3537	98.6229	91.6818	96.9439	99.8309	94.0087	103.4
39.4	97.1047	95.089	95.829	98.9122	98.7818	98.1864	100.899	90.3575	100.075	99.0077	99.2371	98.6051	93.8418	98.9959	73.6688	95.9172		39.4	94.8425	97.8959	97.5671	98.4198	98.4149	99.7041	95.1332	92.8854	100.98	98.2178	96.7218	92.2128	97.2628	100.779	95.2251	103.295
39.5	96.9371	95.3491	94.788	98.9451	98.7255	98.2523	100.645	90.3027	100.221	99.0077	99.1753	98.3383	92.5969	98.4413	74.0364	95.3357		39.5	95.2748	98.0209	94.707	97.1115	98.5272	99.5427	95.1863	92.942	100.66	97.973	98.2719	95.4913	96.741	100.182	97.1715	103.365
39.6	96.9371	95.4531	95.7446	99.2082	98.4722	98.1864	100.702	90.3575	100.716	99.2576	98.8973	100.86	91.0853	98.4413	72.7037	91.7855		39.6	95.2748	98.3958	91.4422	97.4805	98.8643	100.156	95.1066	92.7155	101.155	97.8643	96.7218	96.5303	95.3205	99.866	98.7286	103.576
39.7	97.2165	94.8289	95.3788	99.6688	98.3597	98.4833	100.307	90.4943	101.271	99.5909	99.5459	101.248	92.093	98.7532	73.2092	93.1015		39.7	94.1797	98.2458	95.6514	97.9166	99.2575	100.995	95.3457	92.5457	101.882	97.6195	95.9321	96.3917	95.5234	100.393	99.6044	103.856
39.8	97.3282	95.115	95.0412	99.8661	98.1064	98.1534	100.335	90.5216	101.125	99.8964	99.4842	100.715	93.0712	98.8919	73.6228	95.856		39.8	94.0356	97.9959	94.5181	97.7153	99.3417	100.737	95.5848	92.7155	100.835	97.4292	96.3123	91.9819	96.5091	100.357	101.648	103.962
39.9	97.1606	95.8693	96.9263	98.8793	97.1214	97.6585	100.476	90.1933	101.767	100.396	98.5885	100.012	93.3083	98.5799	73.6228	95.703		39.9	94.4679	98.4208	93.4118	98.0843	99.5103	100.414	95.6645	92.8005	100.544	97.4564	96.4001	90.8506	97.9006	99.7256	104.665	103.681
40	96.8533	95.5571	97.0388	97.8925	96.7555	97.7574	100.222	89.7828	101.825	100.48	99.3915	100.4	93.664	98.9959	73.9905	96.162		40	94.4103	98.6457	95.3815	98.4869	99.6788	100.317	95.9567	93.0269	101.213	97.4564	96.3123	93.3672	97.6107	100.287	106.903	102.874
40.1	96.9371	95.037	96.5324	97.9583	97.3747	97.9884	100.335	88.4967	101.737	100.48	99.9475	101.224	94.8793	99.5158	73.8526	96.4681		40.1	93.4881	98.4458	93.9785	98.252	99.9316	100.382	96.0364	93.2534	101.097	97.266	95.9906	95.3066	98.0745	100.182	109.142	102.453
40.2	97.2165	96.6235	97.0107	97.9912	97.4591	97.8564	100.758	87.2653	102.117	99.7297	100.195	99.7449	96.1242	98.6839	74.0364	96.2845		40.2	93.2863	98.5707	96.4338	98.6546	100.044	100.543	95.7442	93.31	101.504	96.9941	95.6104	96.1147	96.9439	100.182	110.455	102.559
40.3	97.2723	97.5859	97.1795	97.432	97.6561	97.4935	101.209	87.1011	101.942	99.091	99.9475	98.3868	96.5984	98.9265	74.2662	96.8354		40.3	93.7762	98.6207	97.702	98.7552	100.184	100.834	95.6645	93.5082	101.242	97.1301	95.2594	95.9761	96.2771	99.7607	111.526	102.208
40.4	97.1885	97.1177	96.5886	97.8596	98.219	97.8234	101.012	86.3349	102.262	99.9797	99.4533	98.5808	96.302	98.9265	74.496	96.866		40.4	94.1797	98.1709	96.8116	99.1577	100.493	100.576	95.452	93.9046	100.282	97.2932	95.3472	96.2763	96.77	99.6203	111.915	101.612
40.5	97.0488	97.1437	95.0131	98.1227	98.219	97.9224	100.504	86.5538	102.496	100.285	100.133	99.5994	93.2787	98.5106	74.8636	96.5599		40.5	93.1134	97.846	94.2213	99.6945	100.578	100.543	95.3723	93.9895	99.7584	97.1573	95.5811	95.5375	96.1322	100.357	110.893	101.366
40.6	96.7974	96.9356	94.9287	97.2675	98.2471	97.5925	100.645	87.4295	102.379	100.146	99.0827	99.9874	91.6781	98.6146	74.496	96.4987		40.6	91.9318	97.8959	98.9701	99.5267	100.69	100.866	95.2129	93.7064	99.031	96.9397	95.9906	94.6601	95.1465	99.7607	109.774	101.927
40.7	96.6577	97.7159	95.8571	96.4123	98.4722	97.5595	101.096	87.7031	102.962	100.257	98.6194	99.8661	93.5751	98.4413	75.507	96.1926		40.7	92.7964	98.0459	98.9701	99.5267	100.774	100.156	95.0535	93.6498	98.9729	96.831	96.2246	94.637	94.6247	99.7607	110.261	102.173
40.8	96.7695	98.1841	96.7856	96.4123	98.5848	97.9224	100.927	87.4568	103.254	99.8964	98.3414	100.254	92.7155	98.0946	77.2994	96.8048		40.8	94.4679	97.746	93.7087	99.4932	100.774	99.93	94.5222	93.7347	99.1474	96.9941	95.9029	95.2835	95.4364	100.357	111.234	102.664
40.9	96.6577	97.95	97.0951	96.7741	98.5004	97.7245	100.786	86.8548	103.283	99.1465	97.1677	100.957	92.2709	97.956	78.0806	97.5699		40.9	94.6984	97.571	93.8975	99.2584	100.634	99.6395	93.5658	93.7913	98.7983	97.1845	95.8151	95.8376	96.2481	100.112	111.964	102.453
41	96.5181	97.6899	96.9825	96.1162	98.219	97.1966	101.096	86.8001	102.787	99.2298	96.9515	100.375	93.3676	98.3719	79.6431	97.6923		41	94.295	97.4961	95.5164	99.3255	100.578	99.4458	93.0079	93.7913	99.322	97.1029	96.1368	95.3297	95.2335	99.5852	111.623	102.068
41.1	96.6857	98.2621	97.2076	95.8202	97.9657	96.9986	101.153	86.5538	102.875	100.091	97.3839	99.3326	93.8122	98.5799	80.5623	98.2126		41.1	93.6033	97.5461	93.8975	99.359	100.493	100.253	92.6094	93.4516	100.137	96.9126	96.4001	95.93	96.4801	99.9011	110.358	102.594
41.2	96.2666	98.6002	96.9544	96.7412	97.8531	97.3615	100.955	87.1832	103.575	100.507	97.7854	99.3811	95.7685	98.3719	80.7002	98.3044		41.2	91.903	97.796	89.2026	99.3926	100.353	100.414	92.5297	92.942	99.5256	96.8038	96.0491	97.0382	96.9149	100.708	109.92	102.348
41.3	95.6241	98.3141	96.0259	98.2872	98.3034	97.4275	100.899	88.4967	103.196	100.646	98.0634	99.5994	94.0197	98.164	82.2627	97.4781		41.3	91.269	97.646	91.739	99.4932	100.521	100.479	92.6094	92.6023	99.031	96.8038	96.0198	94.7294	95.3205	100.393	110.066	102.523
41.4	95.9035	98.9383	94.788	99.3069	98.6411	97.3615	100.73	88.6061	99.9581	100.257	99.2371	100.327	92.182	98.4066	84.009	97.5699		41.4	91.6437	97.846	93.9785	99.1577	100.662	100.511	93.0345	92.2626	99.5547	97.1029	96.0491	94.7756	95.8713	100.112	110.553	103.015
41.5	95.7638	99.2504	96.2792	98.4188	98.4441	97.2626	100.504	88.6882	100.979	100.424	99.2989	100.254	93.99	98.6492	85.0661	97.4781		41.5	91.8166	98.2209	94.3832	98.7888	100.634	100.091	93.5392	92.3475	100.195	97.4564	95.8151	95.7684	96.2771	99.9713	111.428	103.155
41.6	95.2609	99.8226	96.7856	96.5438	98.5285	96.7677	100.532	88.9345	101.3	100.73	97.9708	99.5509	95.0867	98.5799	86.9503	97.1414		41.6	91.8454	98.0209	96.5957	98.5875	100.325	100.414	93.3533	92.2343	100.718	97.4836	95.9614	95.5606	96.5091	99.6554	111.672	102.944
41.7	95.3168	99.4585	94.7317	95.4912	98.4582	97.1966	100.73	89.6733	102.146	100.535	97.6001	99.5994	96.2427	98.3026	87.7775	97.2944		41.7	91.7013	97.871	99.186	98.2856	100.269	100.35	93.6189	92.121	100.951	97.5652	95.9906	95.5144	97.7846	99.6203	111.039	101.962
41.8	95.4006	99.2244	94.3097	95.3268	98.3878	97.4275	100.955	89.7828	103.721	101.035	98.4649	99.7691	95.3239	98.164	87.4098	97.6311		41.8	91.5572	97.9459	99.186	98.2185	100.353	100.253	93.9908	92.8571	101.417	97.5652	95.5519	95.3759	99.814	99.4799	110.893	102.348
41.9	95.4844	99.8486	94.4504	96.3794	98.5848	97.2296	101.35	89.9196	103.021	101.091	98.8356	100.4	95.5313	98.268	88.8805	97.6311		41.9	91.5284	97.596	99.3749	98.0172	100.325	100.543	94.0971	92.9703	101.388	97.5652	95.2009	94.7525	97.7846	99.5852	110.796	102.874
42	95.9314	100.005	94.7598	96.9057	98.4722	97.0316	101.519	90.4943	97.3622	100.841	98.4032	100.812	96.6873	98.6839	91.7298	97.2638		42	91.7013	97.4211	99.3749	98.3527	100.325	99.8332	94.5753	92.4324	100.457	97.7827	95.2887	91.1739	95.3205	100.147	110.212	102.699
42.1	96.2666	100.005	95.1819	96.2478	98.1908	96.6687	101.153	90.3575	94.0371	100.952	98.0016	100.206	96.628	99.4811	93.7059	97.5087		42.1	91.6725	97.871	98.5384	98.8894	100.437	99.2199	95.0535	92.4041	100.02	97.9458	95.2302	91.474	97.2048	100.182	110.017	103.19
42.2	95.7079	99.9267	96.1103	95.7873	97.9375	96.8336	100.617	90.2754	94.4746	100.757	97.9708	100.497	96.5095	99.1345	94.3953	97.4475		42.2	91.1537	97.9709	98.5654	98.99	100.297	99.5749	94.9472	93.0269	100.427	97.9458	95.4641	95.1912	98.3644	100.147	110.066	103.155
42.3	95.4286	99.8486	97.2076	95.8531	97.7968	97.0976	100.983	90.1933	95.8455	100.813	98.4649	100.86	94.7903	98.4413	94.0276	97.2332		42.3	90.8656	97.646	95.4085	99.0236	100.269	100.479	94.7347	93.2817	101.358	97.8371	95.8151	95.7222	96.799	100.322	110.601	103.155
42.4	95.5962	100.291	97.0107	96.4452	98.4722	96.7347	101.096	90.7953	99.2289	101.285	99.3606	100.157	93.3676	98.4066	92.3272	97.6005		42.4	91.1826	97.0712	93.7087	98.8558	100.128	100.705	95.1332	93.0836	101.795	97.8643	95.6689	95.3528	96.625	100.147	110.066	102.453
42.5	95.5962	100.525	95.7164	96.0504	98.0501	96.7677	100.532	91.3973	102.35	101.452	99.2989	100.351	94.2568	98.8226	90.9026	97.5699		42.5	91.2978	97.0462	97.0274	98.6546	99.5945	100.382	95.452	92.8005	102.377	98.1362	95.9906	95.145	97.5527	99.7256	109.385	101.436
42.6	95.7638	100.603	95.0412	96.5438	97.7968	96.8666	100.476	91.151	101.562	101.035	98.4032	100.594	94.5532	98.7532	89.4319	97.325		42.6	90.8944	97.8959	97.3242	98.99	99.3137	100.801	95.5317	92.489	103.453	98.2993	96.2246	95.2142	100.075	99.6203	109.677	100.594
42.7	95.652	100.603	96.9825	95.6557	98.2471	96.7347	101.012	91.0416	101.329	100.924	99.0209	100.109	94.7014	98.7186	88.0992	97.3863		42.7	91.1537	97.846	96.6767	99.5267	99.3979	100.963	95.5848	92.3475	102.319	98.4625	96.3708	95.5144	99.2052	99.4097	108.558	100.349
42.8	95.3168	100.473	97.3202	94.4057	98.219	96.7017	101.153	91.1784	101.125	101.479	99.6386	100.327	94.1975	99.0305	86.6745	97.325		42.8	91.3267	97.671	91.4152	99.359	99.735	100.64	95.9567	92.2909	101.504	98.5985	96.5463	91.6356	97.5817	100.182	107.536	101.261
42.9	95.5124	100.317	95.7164	96.182	97.9375	96.6357	101.068	90.9868	99.6373	101.729	98.8973	99.7449	95.8574	98.9265	84.8822	97.2944		42.9	91.1249	97.721	95.0847	99.2919	99.7911	100.124	96.3552	92.574	101.708	98.7344	96.6048	90.7583	98.1035	100.638	107.779	101.331
43	95.68	100.447	95.4632	96.6754	98.3597	96.7347	100.927	91.0142	99.1123	102.007	99.268	99.2356	95.7685	99.2038	82.998	97.3863		43	91.2978	97.9459	95.7593	98.99	99.4541	100.091	96.2224	92.6306	102.202	98.7344	96.6925	93.5288	97.2338	100.147	108.071	100.454
43.1	95.4565	100.733	95.9697	95.6557	98.3597	96.6027	100.786	90.9047	99.6081	101.785	99.7004	99.8419	92.5673	99.0652	80.5623	97.4169		43.1	91.1249	98.0959	95.6783	98.8894	99.4541	100.124	95.9302	92.5174	102.522	98.6528	96.4878	95.1219	97.5817	100.042	108.168	100.805
43.2	95.4565	100.473	95.7727	95.2939	97.4028	96.8996	100.702	90.549	99.3748	101.646	98.8665	99.9146	93.8418	98.8572	77.0236	97.6923		43.2	90.8944	98.0709	96.8925	98.621	99.3698	100.059	96.1427	92.7438	102.377	98.5441	96.5756	96.6688	96.8569	100.042	107.925	101.156
43.3	95.68	100.759	96.8419	96.2149	97.6842	97.6915	100.702	90.4943	99.2873	101.674	98.8047	99.2841	94.5236	98.6492	76.0126	97.7229		43.3	91.269	98.4458	95.7053	97.816	99.0047	100.35	96.063	93.0269	102.522	98.3809	96.8095	96.207	96.625	100.428	108.12	101.156
43.4	95.6241	100.941	97.292	96.9715	98.219	97.2626	101.096	90.3848	99.6956	101.063	99.8857	98.8718	95.7092	98.9265	77.2534	97.4781		43.4	91.2978	98.6707	94.4641	97.7489	98.8362	100.834	95.3988	93.0836	102.609	98.3265	96.7218	95.5375	98.1615	100.428	110.115	102.453
43.5	95.5962	100.031	96.2229	96.3465	98.7255	96.9656	100.814	89.9196	98.7914	100.646	100.874	99.5751	95.8277	98.9265	77.621	97.7229		43.5	90.952	98.3958	94.3832	98.252	98.6958	100.672	95.6379	93.3667	102.842	98.245	96.5463	95.145	98.8863	100.147	111.526	102.874
43.6	96.127	99.5885	96.8137	96.4123	99.2602	97.4935	100.786	89.3997	97.683	101.128	100.998	99.6964	96.5984	97.9213	76.8857	97.6311		43.6	91.0673	98.0709	95.3276	98.7888	98.6396	100.35	95.8505	93.395	103.308	98.2178	95.9321	94.614	97.8426	100.428	111.234	102.979
43.7	96.4343	100.109	97.8266	97.0044	99.401	97.5265	101.153	89.3997	96.1663	100.618	99.9784	99.1143	95.2646	98.1293	76.0585	97.4781		43.7	91.5284	98.1709	96.2719	99.1242	98.4991	100.705	95.9036	92.9703	103.046	98.1362	95.5519	95.0295	96.1322	100.708	112.45	103.786
43.8	96.3504	100.551	97.6297	97.103	99.5417	97.3945	101.096	89.1261	93.8329	98.9521	100.72	99.1386	93.6936	98.3719	76.1504	97.6005		43.8	91.3267	98.2958	98.7003	98.8894	98.3587	100.253	95.8239	93.1685	102.551	97.9187	95.2302	95.3759	97.0599	100.217	112.596	103.506
43.9	96.0711	100.317	97.1795	96.7083	100.02	97.4935	100.814	88.3325	92.8412	99.6464	100.442	99.1386	94.731	98.4066	75.8287	97.5087		43.9	91.5572	98.0459	97.1624	99.1242	98.4149	100.156	95.1863	93.4516	102.086	97.8371	94.9084	95.3297	98.0745	100.287	112.158	103.19
44	96.2387	99.9267	96.448	95.9517	100.414	97.9884	100.476	87.2926	94.0954	100.674	99.3915	99.1143	93.0119	98.4759	75.1853	97.5699		44	92.5659	98.0209	94.734	99.1913	98.4711	100.64	94.8675	93.4233	101.708	97.8371	95.3764	95.3989	99.2052	100.603	112.402	103.015
44.1	96.7695	100.161	95.6039	96.182	100.358	97.5595	101.265	87.1832	94.3579	101.535	99.1135	99.8176	94.2568	98.6492	74.8177	97.4475		44.1	92.3641	98.1209	94.7609	99.1577	98.5834	100.124	94.5487	93.6781	102.377	97.9458	95.8444	94.4523	98.0166	100.498	111.769	102.979
44.2	96.546	100.109	95.0412	95.8531	100.133	97.6255	101.04	88.0862	93.8621	101.59	99.6695	100.084	94.7607	99.3425	74.7258	97.2944		44.2	91.6148	98.4708	94.7609	98.9565	98.5834	100.124	93.7517	93.8762	103.773	97.9458	95.5519	94.36	96.9729	100.989	111.964	103.155
44.3	96.6298	100.317	96.2792	95.4912	100.189	97.8894	100.363	87.922	94.9996	101.313	99.1753	99.6721	94.8793	98.5106	73.8985	97.172		44.3	92.5659	98.5707	96.9735	98.2856	98.4991	100.059	93.3798	93.9329	104.442	97.8371	95.5519	95.2142	97.2048	100.428	113.132	103.155
44.4	96.8254	100.993	97.3202	94.9649	100.273	97.1636	101.209	88.0315	96.1663	100.924	98.712	99.0416	95.6795	97.644	73.6688	96.7741		44.4	94.3238	98.4958	96.9735	98.5539	98.6115	99.8332	93.8049	94.131	101.562	97.8643	95.8736	95.6529	96.3061	100.182	113.472	102.979
44.5	96.4063	100.889	96.1666	94.7676	100.217	97.0646	101.237	88.6061	96.6038	100.757	97.9708	98.7748	94.5236	97.9907	73.0713	96.4069		44.5	95.2172	98.6707	89.1217	98.8894	98.9485	100.091	94.2565	94.2443	97.4019	97.7283	95.8444	96.461	96.5091	100.357	113.715	102.874
44.6	96.099	90.6414	95.1819	95.7215	100.076	97.7574	100.814	88.2778	98.3831	100.396	97.9399	98.7021	93.5454	98.5453	71.7845	96.6517		44.6	95.4189	98.0459	91.9278	99.1913	99.0047	99.8654	94.655	94.4141	95.5108	97.5108	95.8444	96.992	97.8136	100.077	114.202	102.839
44.7	95.9873	98.3401	94.5348	96.2807	100.189	97.8564	101.237	88.3051	98.7622	99.9519	98.5885	98.8233	95.3831	98.7879	71.8305	96.8048		44.7	95.6495	98.3208	92.3326	99.0236	98.5834	99.4136	94.9738	94.3575	95.249	97.7283	95.9906	96.992	96.8859	100.779	114.299	102.734
44.8	95.7917	100.005	94.591	95.3597	100.245	97.9224	101.773	88.7703	98.3831	99.9519	99.1135	98.6778	95.5017	98.164	71.7386	96.5905		44.8	95.9665	98.9956	95.3276	98.1179	98.7238	99.5104	95.1066	93.9329	94.0562	97.8099	95.8444	95.7684	96.9439	100.638	114.835	103.085
44.9	95.5403	100.473	96.2229	94.932	100.273	97.8894	101.012	89.1261	99.0831	100.202	99.1444	98.5081	91.7966	98.7186	72.2901	96.866		44.9	96.3123	98.4458	98.8622	98.9565	99.0609	100.027	95.3723	93.9895	93.5035	97.7827	95.5519	94.9834	96.9439	100.147	115.078	103.611
45	95.4565	100.655	96.8981	94.9978	100.358	98.1534	100.194	89.3176	98.9373	100.535	97.4457	99.2356	93.7529	99.3425	73.2552	97.1108		45	93.9203	98.2458	92.9532	98.9229	99.2856	100.188	95.6645	93.9329	94.0853	97.6467	95.4056	95.8145	95.9293	100.217	115.467	103.435
45.1	95.7359	100.213	96.8419	94.9649	100.217	97.8894	101.237	89.044	99.2873	100.757	96.9206	98.3868	95.146	99.0652	73.5768	97.3556		45.1	92.9693	98.6707	92.8992	98.6881	99.3417	99.3813	95.6645	93.8196	94.8417	97.402	95.1132	96.1147	96.4511	100.533	116.197	103.541
45.2	95.9035	99.7186	97.0951	96.182	99.9357	96.6357	101.153	89.2355	99.9581	100.452	97.1368	97.926	95.1757	98.5106	74.5419	97.6617		45.2	94.2662	98.6957	93.4658	98.7552	99.4541	99.7041	95.9567	94.0178	95.9181	97.538	94.733	95.5375	97.1179	100.849	116.489	103.926
45.3	95.8197	99.9527	96.7575	96.8399	99.8512	96.6027	100.617	88.825	100.366	100.396	97.2604	98.2656	95.4128	98.1986	75.6909	97.7535		45.3	94.3526	98.2209	95.9751	97.7824	99.5383	99.8009	96.1958	94.2443	95.9763	97.4836	94.616	94.8448	95.9582	99.4799	116.294	103.926
45.4	95.9593	99.8746	95.6883	96.478	100.076	97.1966	100.73	88.0315	99.9873	100.813	96.5809	98.3141	95.4128	98.3719	76.8398	97.4781		45.4	94.612	98.3458	97.9178	96.1723	99.5664	99.9623	95.9036	94.3575	95.9181	97.1029	94.8207	94.3138	97.0889	99.164	116.635	104.102
45.5	96.127	99.4325	96.2229	96.3465	100.358	96.7347	101.068	88.2504	100.512	100.868	96.3029	99.0416	94.2272	98.8572	76.5181	97.2638		45.5	94.6696	98.3708	95.6783	95.1659	99.9596	100.156	95.8239	94.3292	96.2673	97.1029	94.7914	93.5519	96.828	99.164	117.073	104.312
45.6	96.127	99.0424	96.448	96.5767	100.048	96.8007	101.406	87.7578	101.475	100.979	96.9515	99.2114	93.7529	98.8919	76.7479	96.7435		45.6	94.3814	97.8959	95.1387	94.9982	100.409	99.1876	95.9833	94.5557	95.4236	97.402	94.4405	94.0599	95.3784	98.3215	116.83	104.453
45.7	96.099	99.0944	95.8009	96.8399	99.9638	97.3285	101.378	87.621	101.096	101.285	97.2913	99.6721	93.6343	98.4759	77.7589	95.3969		45.7	94.0644	97.9459	94.2753	94.2938	100.437	99.3167	95.8505	94.4424	95.3654	97.2932	94.3527	95.3989	95.4944	98.2864	117.268	104.803
45.8	96.2108	98.7042	95.7446	96.9057	100.076	96.7347	101.604	87.5389	101.154	101.452	96.9515	99.2841	93.2787	98.9612	77.8508	94.999		45.8	94.3238	98.3208	96.4338	94.2938	100.269	99.5427	95.6911	94.2443	95.86	97.0213	94.382	95.4913	96.2192	97.6195	117.851	104.418
45.9	96.3504	98.6002	95.5195	96.9715	99.992	96.8007	101.66	86.9916	102	99.3687	95.1601	99.7449	95.146	99.2732	77.7589	95.3357		45.9	94.9002	97.9209	95.4355	94.6292	100.465	99.8977	95.8239	94.3009	96.2673	97.1029	93.7678	96.1147	97.2918	97.128	117.657	104.628
46	96.4343	99.8226	94.8161	97.7609	99.9638	97.7574	101.322	87.019	101.825	98.7299	94.3262	100.448	97.043	98.4413	76.7019	95.856		46	94.6984	97.746	88.69	94.5957	100.634	99.8009	95.7973	94.216	96.3836	97.2389	93.3876	96.461	96.5381	97.5843	118.095	104.803
46.1	96.5739	99.6406	95.632	97.9583	100.499	97.5925	101.378	87.5389	101.125	99.091	95.0366	98.7506	96.0945	98.8572	76.2883	96.009		46.1	94.612	97.9209	88.1503	95.0989	100.493	99.5749	95.7442	94.2443	96.5582	97.3204	93.0658	95.1912	95.5234	97.5141	116.197	104.558
46.2	96.5739	99.3805	96.3073	97.0372	100.696	96.8996	101.463	88.1683	100.279	99.7853	95.747	98.1443	95.2942	99.7238	76.2883	96.1926		46.2	94.5255	98.4958	89.2296	95.3001	100.325	99.9946	95.9302	93.9046	97.5182	97.5108	92.7149	95.3528	96.1032	98.0758	114.591	104.277
46.3	97.0209	99.7446	95.1256	97.432	100.245	96.9326	101.209	87.3747	98.8206	100.452	96.4882	99.0173	95.561	99.2038	75.507	96.5293		46.3	94.6984	98.5957	91.2803	95.9375	100.437	100.059	96.0099	93.9046	98.711	97.6467	92.6564	96.1378	95.0885	98.7427	114.64	104.137
46.4	97.4958	99.5365	94.6192	97.7609	99.9638	97.3285	101.153	86.8548	97.508	100.535	97.1368	100.133	95.6203	98.8572	73.9905	96.7129		46.4	95.0731	98.0959	93.3579	96.0046	100.465	100.414	96.1427	93.9046	98.9729	97.5652	92.6856	95.7684	95.0595	98.0758	115.37	104.242
46.5	97.4679	98.8603	95.0131	96.9057	99.5417	97.4275	101.547	87.4842	96.7205	100.591	97.6928	101.079	95.561	98.3373	73.439	96.6211		46.5	95.0443	98.6457	99.4019	96.1052	100.184	100.511	96.4615	93.9612	98.5365	97.6739	92.6271	94.891	95.9872	97.3035	117.024	104.558
46.6	97.3282	98.9643	94.7036	97.2346	99.0351	97.2955	101.491	87.32	96.633	100.841	97.6001	100.448	96.2131	98.8226	72.336	95.9172		46.6	94.9866	98.8707	96.9735	96.2058	100.184	99.7363	96.7272	94.1593	99.002	97.5652	92.3931	95.2142	96.77	97.6546	117.657	104.382
46.7	97.3841	100.161	94.788	97.3004	98.8662	97.0976	101.096	87.1558	96.983	100.896	97.7237	99.5994	96.0649	99.0652	71.0492	96.009		46.7	94.7273	98.3708	93.8436	95.7027	100.128	99.4781	96.8334	93.9329	99.7584	97.6195	92.3347	95.5606	97.4368	98.7076	117.414	104.277
46.8	97.2723	99.8226	95.2944	96.8728	98.9788	96.8666	101.153	87.8399	97.7705	100.841	98.2796	100.084	95.9759	98.5106	70.1301	96.5293		46.8	93.7762	98.0959	92.3056	96.1052	99.9596	100.64	96.7537	93.763	100.457	98.0274	92.4809	93.4365	95.6393	98.9533	117.316	104.418
46.9	96.8533	99.5885	95.5476	96.2807	99.1758	96.8996	101.716	88.0862	98.9081	100.424	98.5885	100.327	94.3161	99.2038	69.119	95.7336		46.9	93.4016	98.5957	91.712	96.3735	100.325	100.543	96.9397	93.7913	100.195	97.973	92.3639	93.0671	96.8569	98.8831	117.073	104.523
47	97.0209	99.4325	96.3636	96.2807	99.4291	96.8666	101.716	86.7453	99.6664	100.368	98.7429	100.181	92.8341	98.8572	68.4756	94.999		47	93.2863	99.2455	89.1217	96.4071	100.634	99.6718	96.9397	94.1027	99.322	97.9458	92.4224	94.4754	98.1035	98.9884	116.246	104.558
47.1	97.1047	99.2244	97.0669	96.7412	99.7105	96.5697	101.265	86.3622	100.046	100.396	98.6502	100.836	95.3831	98.4066	67.8782	95.3663		47.1	93.344	98.7207	89.2296	96.5748	100.662	100.156	96.6475	93.9046	98.7401	97.8915	92.6856	96.3686	96.3351	98.9182	115.808	104.523
47.2	96.8812	99.6926	96.3073	96.7083	100.076	96.6687	101.406	88.0315	100.337	100.646	98.6811	101.927	95.1164	98.4413	67.7863	95.7642		47.2	93.7474	98.4958	90.2549	96.8096	100.83	100.866	96.5412	93.3383	98.8856	98.0818	92.4516	96.3455	95.9293	99.5501	115.078	104.418
47.3	97.3561	99.6146	95.21	96.4123	100.217	96.5697	101.829	88.6882	99.8415	100.313	97.909	102.146	94.1679	98.3719	67.4646	96.3151		47.3	93.661	98.8957	90.4708	97.078	100.886	100.769	96.7272	93.6214	98.6528	97.7827	92.4809	94.9141	96.625	99.4799	114.299	104.558
47.4	97.8031	99.2764	95.2663	96.2478	100.189	96.3058	101.97	87.8399	99.9581	99.8686	97.8781	100.812	96.5984	98.7186	67.005	96.866		47.4	92.9981	98.5208	98.4845	97.078	100.83	100.608	96.9397	94.131	97.9837	91.2566	92.8319	95.6529	98.5384	99.4097	113.326	104.768
47.5	97.6914	98.9383	95.1537	96.2478	100.076	96.4377	101.886	88.0588	99.6956	99.9519	98.0943	100.084	95.2349	99.0305	66.8212	96.9272		47.5	92.2777	98.4708	93.4928	96.9438	100.971	100.866	96.674	94.0744	98.3037	97.4836	93.1828	91.5202	97.4368	99.0586	111.964	104.418
47.6	97.1047	98.5742	95.6883	95.9517	100.273	96.3718	101.265	89.044	99.8998	99.813	97.7546	101.273	95.5313	99.5505	66.7752	96.7129		47.6	92.4506	98.7457	91.0644	97.1786	101.111	100.608	96.5146	94.216	99.002	97.8915	93.6215	89.1421	97.1758	99.2693	110.553	103.751
47.7	97.0768	98.2881	96.448	96.4123	100.583	96.2398	101.209	88.7703	101.271	99.8686	97.7546	101.442	96.6577	99.5158	66.3157	96.8048		47.7	92.3929	98.2458	91.3072	97.1786	100.971	100.672	96.9928	94.4141	98.8856	97.7555	94.0603	93.6443	97.4947	100.147	108.168	103.576
47.8	97.6076	98.2881	96.8419	96.9386	100.555	96.3718	101.35	88.7703	101.242	99.9797	98.0325	100.885	96.9244	99.2038	66.5455	96.7435		47.8	92.4218	98.3208	91.3072	97.3128	100.802	101.092	97.0991	94.1593	98.9729	97.402	94.1773	96.6226	96.0162	99.6554	107.147	101.997
47.9	97.3561	98.6002	96.5886	96.5438	100.639	97.0646	101.181	88.9619	101.037	100.285	98.7738	100.691	96.5095	99.4811	66.4076	96.3763		47.9	91.903	98.3958	91.3072	97.6147	100.858	100.931	97.1256	94.1877	99.7874	97.8099	94.382	94.9603	95.4654	99.7958	107.633	98.7705
48	97.412	98.5742	95.7727	96.6425	100.667	96.8666	101.294	88.1683	101.417	100.119	99.3297	100.133	95.6499	99.4465	65.5344	96.2539		48	92.0183	98.1959	88.744	98.1514	101.055	100.801	97.0194	94.3292	99.7002	97.9458	94.5575	94.7063	95.0305	99.5501	107.195	98.7705
48.1	97.6914	98.4181	94.6754	96.9715	100.499	96.6027	101.096	87.8399	101.504	99.7297	99.7621	100.181	97.2505	99.7238	65.7182	96.3763		48.1	92.4506	98.5957	88.3122	98.2856	101.224	100.672	96.674	94.4141	99.4674	97.5652	94.5282	95.5606	96.3351	99.2693	106.076	96.9466
48.2	97.1606	98.3921	94.169	96.2807	100.386	96.8666	100.561	88.6061	102.146	99.5909	99.793	99.7449	97.7247	99.4465	65.4885	96.6211		48.2	91.8742	98.7207	93.6277	97.3799	101.139	100.769	96.1693	94.1027	99.9911	96.5319	94.7622	96.1839	95.7843	99.515	105.346	96.9466
48.3	96.4901	97.898	94.0002	95.9846	100.386	96.6027	99.9404	89.2902	102.35	100.063	99.4842	99.5024	97.1912	99.3078	64.7072	96.4681		48.3	92.0759	98.6957	92.8992	97.2122	101.139	100.35	95.8505	94.1593	100.718	95.8793	94.9084	92.8593	96.567	99.9011	105.152	100.138
48.4	96.8254	93.9186	95.407	96.9715	100.499	96.8666	100.363	88.5788	100.979	100.341	99.8548	100.497	93.5454	98.9959	64.3395	96.7435		48.4	92.22	99.0206	91.0644	97.5141	101.252	99.2845	95.4785	94.584	100.951	96.5591	95.0254	90.6429	98.2485	100.006	103.74	101.015
48.5	97.6634	104.192	95.9134	96.9715	100.442	97.0646	101.124	88.1957	100.862	99.813	100.38	99.4539	92.6859	98.9265	64.3855	96.6823		48.5	91.9607	99.0956	94.5721	97.5812	101.224	99.2522	95.0269	94.216	100.195	96.7494	95.2009	90.8045	96.5091	99.3395	103.4	100.77
48.6	97.831	100.265	94.7317	96.9057	100.555	96.9326	101.294	88.2778	100.862	100.174	99.6695	99.3569	96.6577	99.5158	65.3506	96.6211		48.6	92.2777	98.8207	96.0831	98.3191	101.195	99.7041	95.1863	93.7064	100.078	96.5047	95.0547	91.7972	95.2335	99.5501	103.789	100.91
48.7	97.5237	99.0684	95.1537	97.2017	100.583	97.0646	101.745	88.3872	100.687	100.063	99.268	100.666	96.7466	98.7532	66.2238	96.8354		48.7	92.9405	98.7457	95.6514	98.0172	101.083	99.8654	95.3988	93.7064	100.253	96.4503	94.9377	93.6904	95.6683	100.533	103.108	101.05
48.8	97.0768	98.2101	95.9134	97.2675	100.386	96.9326	101.66	89.345	100.862	99.7853	99.6695	100.157	95.561	98.5799	66.8212	96.5599		48.8	92.5947	98.8457	94.1404	97.1115	101.195	100.091	95.5317	93.5365	99.9038	96.5319	95.0839	94.2676	97.1758	99.7958	102.621	101.366
48.9	97.1047	97.7679	96.3917	97.4649	100.47	96.8336	101.491	90.0291	101.212	100.285	99.5768	99.1871	96.0945	99.4465	67.3267	94.2645		48.9	92.1336	98.4458	95.4625	96.709	101.364	99.9623	95.7973	93.7913	100.195	96.6134	94.8792	93.9906	99.582	99.0937	103.108	101.752
49	97.4399	97.5338	96.1385	97.4978	100.47	96.2728	101.378	90.0291	101.679	100.48	99.7621	97.732	97.6062	99.7584	67.4646	93.377		49	91.9607	98.2708	92.6294	96.7761	101.392	99.5104	95.8505	94.1027	100.486	96.695	94.733	94.7756	100.191	98.9533	104.227	101.612
49.1	97.6076	97.4038	95.8571	97.5964	100.499	96.2068	101.068	89.8649	101.067	100.007	100.318	97.6835	97.9026	99.4118	67.6484	93.8054		49.1	91.7589	98.3958	92.9801	97.7824	101.364	99.6395	95.8239	93.9895	100.078	96.7494	94.7914	94.5447	96.596	99.3395	105.979	101.085
49.2	97.4958	97.4038	95.9134	97.6622	100.639	96.5367	101.463	88.825	101.504	99.9519	100.102	98.4838	96.5095	98.9265	68.0161	90.5307		49.2	91.6725	99.1206	97.9988	98.0508	101.224	99.6395	95.7973	94.1027	99.7293	96.9397	94.9084	94.4754	95.7553	99.9713	106.952	100.559
49.3	97.1606	97.4818	94.8443	96.1491	100.667	96.3388	101.745	88.9345	101.912	99.0632	99.9166	98.2898	96.0056	97.8173	68.2918	95.2439		49.3	91.8742	99.0706	93.3039	97.4805	101.224	99.8332	95.7442	94.584	99.8456	96.8854	94.5282	94.8218	96.3351	99.6554	107.73	100.209
49.4	97.3003	97.1177	95.6039	95.0636	100.639	96.5037	101.604	89.0713	101.008	98.6466	100.318	98.7021	97.5765	97.644	68.4297	96.2233		49.4	91.9318	98.2209	90.8755	96.6084	101.252	100.027	95.2926	94.2726	100.166	96.7494	93.9725	94.2215	96.2481	99.3395	107.974	100.209
49.5	97.6355	97.1697	96.5605	96.9386	100.696	96.7347	101.209	87.8673	101.242	99.813	100.411	99.0901	97.3098	98.1986	68.8893	97.0496		49.5	92.1336	98.0209	88.663	97.8495	101.392	99.2522	94.7878	93.1402	100.398	96.8582	93.6508	93.829	100.162	99.6554	107.584	100.279
49.6	97.6355	97.2217	95.5758	97.6293	100.639	96.6027	101.406	87.9494	101.008	99.6742	100.102	98.8233	96.3316	98.4066	70.176	97.0802		49.6	92.1048	98.1459	88.663	98.0843	101.673	99.0585	94.6019	93.8196	99.8456	96.7494	93.2413	94.1984	98.5674	100.603	108.266	100.384
49.7	97.6634	97.0137	95.6602	96.7412	100.442	96.0418	101.575	88.7977	100.308	99.1743	99.9784	98.8961	98.4361	98.9265	72.6577	96.0396		49.7	91.8454	98.2458	88.2043	98.0508	101.476	99.3167	94.8144	94.8105	99.4965	96.7766	93.1243	94.5909	95.0016	100.533	108.752	100.384
49.8	97.4679	97.6639	96.4198	96.8399	100.302	95.9099	101.406	88.3325	100.366	99.8686	100.256	99.5751	98.3175	98.0946	74.8177	96.1926		49.8	91.903	98.5208	90.174	98.5875	101.476	98.8971	95.0801	94.4708	99.8747	96.7766	93.2706	95.0526	94.3928	100.322	108.412	100.279
49.9	97.3282	97.976	96.2792	97.2017	100.302	95.8109	101.66	87.4021	100.541	99.8408	100.411	99.1629	95.146	97.956	76.0126	96.9884		49.9	91.6725	99.0206	92.9532	98.8223	101.561	98.3484	95.0801	94.5274	100.137	95.9608	93.4753	94.614	96.8569	100.428	108.46	100.384
50	97.1885	97.7679	94.8724	96.4123	100.245	96.4707	101.886	87.5389	101.067	99.8408	100.04	98.9203	95.0571	98.0946	77.2994	95.7336		50	92.0759	98.8457	95.2196	98.8558	101.336	99.2845	95.4254	94.2726	100.864	95.3354	93.5046	91.6818	99.3501	100.147	108.947	100.033
50.1	97.0488	97.4818	95.9415	96.2478	100.273	96.5037	101.66	88.4419	101.096	99.813	99.268	99.3569	94.9089	98.7532	79.781	95.9172		50.1	92.537	99.2206	97.648	98.1179	101.364	99.9946	95.9302	94.0178	101.126	95.1179	93.4461	92.8593	99.756	100.533	108.606	99.963
50.2	97.0488	97.924	96.87	96.6096	100.414	96.0418	101.491	88.3872	100.891	99.6464	99.268	99.3811	94.4939	99.4118	80.9759	97.1108		50.2	92.3065	100.145	98.1337	98.252	101.28	99.5749	96.1693	94.3292	101.184	95.1723	93.5338	94.7987	95.3784	100.357	109.385	100.103
50.3	97.0488	98.3921	95.7164	96.807	100.499	96.4047	101.575	87.6757	101.183	99.9519	99.6386	99.0416	96.2131	98.5106	79.6891	95.6724		50.3	91.9318	99.9703	95.6514	98.0843	101.308	99.4458	96.1427	94.3009	101.678	95.6889	93.3583	93.0902	94.9436	100.077	111.234	99.7877
50.4	96.9371	98.2621	94.5348	97.1359	100.33	96.4707	101.378	88.0588	101.008	99.702	99.3915	99.2356	97.458	98.7532	77.9887	95.5499		50.4	91.6437	99.3705	92.9262	97.5141	101.476	99.4781	95.5051	94.216	101.475	95.9064	92.9781	93.1363	96.8859	100.814	111.769	99.5772
50.5	97.0488	99.0424	95.6602	97.3333	99.9638	96.7017	101.153	88.4419	100.833	99.7575	98.6811	98.6778	97.1616	99.0652	77.2074	97.172		50.5	91.5572	98.8207	94.707	98.0843	101.42	99.4781	94.2034	94.1593	101.388	95.8249	92.4809	91.6587	97.8426	100.428	111.866	100.138
50.6	97.3003	99.3024	97.2639	96.9057	99.8512	96.2068	101.012	89.1261	101.242	99.4798	98.434	97.9503	95.887	98.5453	76.1504	97.3556		50.6	91.4131	98.7707	92.0358	98.252	101.448	99.6718	93.2736	94.1877	101.591	95.4986	92.2469	92.4899	97.7267	100.744	111.088	100.629
50.7	97.412	98.8863	97.7703	96.6096	100.02	96.1738	100.955	89.345	101.796	99.5909	98.2487	99.0173	94.6125	98.9612	75.553	97.2332		50.7	91.3843	98.9706	89.9042	97.9837	101.645	99.2199	92.9016	94.3858	101.155	95.2266	92.1884	91.197	95.5814	101.2	111.769	100.875
50.8	97.3841	98.7823	97.1514	96.5767	100.02	96.8666	101.294	88.9619	101.475	99.8686	98.3723	99.7206	95.1164	99.2038	76.2423	97.1108		50.8	91.8166	99.4455	90.228	98.2185	101.87	98.9294	93.061	94.2443	101.3	95.7161	91.9837	89.9502	94.4218	100.989	113.569	101.085
50.9	97.1885	99.6406	96.7012	97.6622	100.105	96.9326	101.265	89.7554	101.037	99.702	98.2487	99.2114	96.6873	98.7186	76.1045	97.0496		50.9	91.7301	99.2705	92.1167	97.9166	101.757	99.5749	93.1407	93.9895	101.969	96.2327	92.3931	93.4365	94.4507	101.586	113.472	101.191
51	96.993	100.239	96.3073	97.8925	100.189	96.6687	100.702	90.4669	100.862	99.1187	97.7237	98.2898	96.2131	98.4413	74.7717	97.2026		51	91.4707	98.8207	89.9312	97.2792	101.645	100.124	93.2736	94.3009	102.231	96.2327	92.9489	94.4293	94.0739	101.656	113.569	101.085
51.1	96.8812	99.6666	95.9978	98.4188	100.555	96.1738	100.673	90.9047	101.533	99.0354	98.1561	98.2656	96.4502	98.4066	73.439	97.3863		51.1	92.22	98.5458	89.2296	96.7425	101.673	99.7041	93.7517	94.2443	102.377	96.2871	92.9489	94.106	95.0595	101.516	112.45	100.524
51.2	96.8254	99.8746	96.3354	99.2411	100.808	96.2068	100.871	91.3699	102.7	99.3409	98.9282	98.7021	98.4658	100.452	73.393	97.6005		51.2	92.7964	98.8457	89.3376	95.7027	101.532	99.8654	94.3096	93.9612	101.969	96.6134	92.9781	94.6832	95.2045	101.375	111.526	100.349
51.3	96.6298	100.395	95.3788	98.1885	100.836	96.4707	101.322	91.4247	102.496	98.8966	99.2371	98.8476	97.8433	98.5453	72.6118	97.5393		51.3	93.5169	99.4955	89.2836	94.6628	101.504	100.35	94.6019	94.0744	101.853	96.6406	93.3583	94.0368	95.6973	101.024	110.455	99.6123
51.4	96.546	99.6406	95.6883	96.8728	101.005	96.6357	101.688	91.2331	101.767	98.8132	98.7429	99.9631	96.1834	98.0253	71.2331	97.4781		51.4	93.5169	99.0456	90.0391	94.864	101.701	100.027	94.8144	93.9046	102.755	97.3204	93.3291	93.8752	98.0166	100.568	109.433	98.8757
51.5	96.5739	99.2504	95.7727	97.3004	101.005	96.3718	101.124	91.2331	101.446	98.8688	98.4649	99.7206	96.0649	98.3026	70.7275	97.7229		51.5	96.4276	98.1209	89.1757	94.4951	101.785	100.124	95.1066	93.8196	102.522	97.8643	93.1243	94.0137	97.3208	100.779	108.606	99.2966
51.6	96.5739	99.8486	95.9134	97.3662	100.583	96.2728	100.645	91.4794	101.037	98.9243	98.8973	98.8233	95.9167	98.4759	71.5088	97.6617		51.6	98.5025	98.2209	89.0677	94.1261	101.729	100.35	95.3457	93.5931	101.62	97.2932	93.3291	94.1291	97.9006	101.867	106.465	99.4369
51.7	96.6577	100.109	96.7856	97.3004	100.33	96.2728	101.181	91.3973	101.242	99.3965	98.1561	98.7748	93.8715	98.6839	71.7845	97.6005		51.7	98.1855	98.7957	89.3915	94.1931	101.701	100.027	95.4785	93.5648	102.057	97.8099	93.3876	94.7294	96.2771	101.797	107.487	99.5421
51.8	96.4901	99.5885	96.1948	98.353	100.33	96.6687	101.406	91.2331	101.504	99.4242	97.2295	99.2356	95.9463	98.8226	71.1871	97.8453		51.8	98.3872	98.1209	89.1217	94.059	101.757	99.9946	95.7176	93.6214	102.668	98.2993	93.2413	95.0526	94.3928	99.9713	107.584	100.489
51.9	96.5181	99.6146	95.4914	98.1227	100.133	97.5595	101.153	90.8226	101.096	99.2576	97.6001	99.4054	96.8652	99.0999	71.1871	98.1514		51.9	98.5602	98.1709	89.8502	94.428	101.645	100.124	95.9567	93.5365	101.94	98.4081	93.0073	95.6529	94.1318	99.3044	107.73	100.735
52	96.7695	99.5365	95.0693	96.2807	100.245	97.8894	100.814	90.4395	101.592	98.7577	98.4958	98.5081	96.1834	98.7879	70.8654	98.1208		52	98.5025	98.5458	90.9025	94.4951	101.645	100.317	95.9567	93.7913	101.504	98.8704	92.9489	96.1378	94.4797	99.6905	108.509	100.559
52.1	96.6298	99.1204	94.8161	95.5241	100.217	97.1966	100.25	90.549	101.679	98.48	98.99	97.7805	95.5906	98.1986	69.9463	97.8453		52.1	98.7907	98.1209	89.7423	94.864	101.757	100.446	96.0099	93.5648	101.62	99.1695	92.5979	96.6226	95.3494	100.498	109.142	100.629
52.2	96.6019	99.2244	95.2944	95.0307	100.076	96.9986	99.7712	90.4943	101.417	98.8688	98.1561	97.6593	96.0352	97.6787	69.3948	97.5393		52.2	99.2518	98.6707	89.9042	94.7299	101.645	99.9946	96.3552	94.0178	101.475	98.9791	92.1007	96.7611	95.4074	100.814	110.115	100.489
52.3	96.7136	99.1724	95.7727	95.0636	100.048	97.4275	99.5175	89.947	101.737	99.1187	99.2371	98.3868	96.9244	97.7827	69.4867	97.6617		52.3	99.3671	98.9456	90.147	94.2938	101.364	99.7686	96.1161	94.4991	102.115	99.0879	92.2762	96.0223	95.5234	100.533	110.358	100.594
52.4	96.7136	98.9643	95.5195	95.1952	99.8231	97.4275	99.5739	89.947	102.262	99.2576	98.4649	99.7449	96.1538	97.9907	69.6246	97.8147		52.4	99.2806	98.3458	89.5534	94.5621	101.336	100.543	96.0364	93.6498	102.028	99.2511	92.7441	96.1378	96.0452	100.779	110.115	100.629
52.5	96.9092	99.1984	95.9134	94.4715	99.5698	97.2296	99.4611	90.0564	102.233	99.5909	95.6543	100.206	95.8574	98.7532	69.4407	97.4475		52.5	98.9348	98.3958	89.5804	94.7299	101.28	100.963	96.3287	93.0269	101.271	99.1151	92.5686	95.2373	96.567	101.902	109.725	101.05
52.6	97.0209	99.4065	95.6883	96.3794	99.6261	97.0646	99.6866	89.5912	101.942	100.424	96.55	99.3084	94.6125	99.2732	68.7973	97.1108		52.6	98.9924	99.0206	88.9868	94.9647	101.195	100.801	96.3287	93.395	101.213	98.9248	92.3054	95.0526	95.9293	101.937	109.725	101.822
52.7	96.8812	99.4585	95.9134	97.6622	99.5135	97.3615	99.9967	89.2629	101.854	100.924	98.6502	99.1143	93.4565	98.3719	68.4756	97.172		52.7	98.8195	98.9956	89.7423	95.1659	101.224	100.866	96.1427	93.4516	101.068	98.6528	92.3054	95.9992	95.2915	100.533	109.628	102.208
52.8	96.8812	99.2504	96.0822	96.9386	99.5417	97.6585	99.9685	88.9619	102.058	100.507	99.0827	99.3811	93.2787	98.164	68.8433	97.172		52.8	96.1682	98.7707	90.4438	96.1052	101.195	100.511	96.3287	93.31	100.486	98.2993	92.4224	95.7222	95.2045	99.9011	109.19	102.664
52.9	96.9092	99.1464	95.5195	98.057	99.5698	97.5265	100.194	88.524	102.379	99.9797	97.7854	97.344	96.5688	98.3373	69.211	96.8048		52.9	94.3526	98.7457	89.6074	96.9773	101.195	100.188	96.4881	94.0178	100.107	98.2722	92.4516	95.3759	95.6683	100.112	107.001	103.225
53	97.0488	98.7823	97.0388	99.3398	99.3447	97.6585	99.884	89.0166	102.583	100.285	97.7237	96.0102	97.7247	98.7879	69.3948	96.8966		53	95.3613	98.7707	88.9328	97.0109	101.167	100.188	96.4349	93.8762	100.457	98.5169	92.7441	95.8838	96.625	100.638	104.519	103.541
53.1	97.0209	98.4181	97.3483	98.4846	99.6261	97.9884	99.7712	90.0291	102.962	100.73	98.7738	97.7563	95.8574	99.0652	70.4518	97.2332		53.1	97.638	98.5458	88.663	97.078	101.139	99.2522	96.7006	93.2817	101.097	98.4625	92.9489	95.2835	94.5087	100.919	103.789	103.19
53.2	96.8533	98.9643	96.4198	97.5636	99.5417	97.4935	99.9404	90.2754	103.196	100.785	99.1135	99.1871	95.0571	99.0305	71.1871	97.2332		53.2	97.8685	98.3458	88.1503	97.1451	101.139	98.5421	96.5943	93.6498	100.951	98.5713	93.1828	94.7987	95.4074	101.551	103.254	103.155
53.3	96.7695	99.5365	95.7446	95.1952	99.3165	96.7347	99.7712	90.1385	102.408	100.868	99.1444	99.3084	94.8496	98.9265	71.0492	97.1108		53.3	94.4391	98.5208	88.8249	97.0444	101.195	99.1876	96.4615	93.9046	100.224	98.816	93.6215	95.5606	96.0452	101.235	100.918	103.435
53.4	96.4901	99.3805	95.9697	94.2413	99.4854	96.3718	99.9685	89.947	102.029	100.868	99.6386	98.8476	95.0867	98.6839	70.3599	97.4781		53.4	93.027	98.7207	88.717	97.3463	101.308	99.7363	96.4615	93.763	101.009	98.9248	93.1828	95.9761	93.668	100.744	97.9014	102.874
53.5	95.7917	99.0944	96.0822	95.557	99.9638	96.7017	99.9967	90.1659	102.496	100.591	98.712	98.6051	95.3535	98.6492	69.7624	97.7841		53.5	94.2373	98.5458	89.4185	97.816	101.589	99.349	95.9302	93.763	101.097	98.4897	92.0714	95.2142	95.3494	100.498	96.2956	102.418
53.6	95.8755	98.6782	95.7164	95.6886	100.105	97.3285	99.7994	90.5216	102.758	100.424	98.434	98.6293	97.1912	98.6492	69.7165	97.4781		53.6	95.1884	98.1459	91.1184	97.6147	101.813	98.8971	95.6114	94.0461	100.137	98.3537	91.4572	94.1753	95.5234	100.533	93.8627	101.997
53.7	96.2666	98.6782	95.829	95.4583	99.7105	97.2955	99.6584	90.2754	103.021	100.73	99.2371	97.6108	96.9244	98.5106	68.6595	97.5087		53.7	95.7936	98.7707	92.5484	97.4134	101.813	99.2199	95.5051	93.5931	99.962	98.2993	91.077	95.0757	94.3058	100.287	90.6999	101.752
53.8	96.1828	98.7563	95.7446	95.9189	99.8231	97.2296	99.6302	90.3575	102.758	100.979	99.2062	97.5865	95.5017	99.2732	67.8782	97.9372		53.8	97.5227	99.2705	89.4995	96.9438	101.926	99.3813	95.4785	93.3667	100.078	98.0002	90.4628	96.0685	95.2045	100.252	89.4347	101.997
53.9	96.127	98.7823	95.9134	96.3794	99.7105	98.2193	99.3201	90.549	102.058	100.618	99.5768	98.8718	95.2942	99.7584	67.8782	97.8759		53.9	97.2345	98.6457	89.6613	97.0444	102.319	98.9294	95.7708	93.8196	100.195	98.1634	89.7901	95.5375	97.2338	101.024	90.4079	101.892
54	96.3225	98.8083	96.5042	97.4649	99.3728	99.77	99.2919	90.549	102.117	101.091	99.1135	99.2356	95.3831	98.7186	68.1999	97.5699		54	95.0443	98.4208	91.3882	97.078	102.347	99.0908	95.7708	93.9046	100.486	98.1362	89.2344	96.1608	95.1465	100.638	93.5707	102.068
54.1	96.3225	98.8603	96.2792	97.0044	99.3728	99.803	99.9404	90.248	102.7	101.174	98.8356	99.3811	95.5017	98.7879	68.4297	97.6923		54.1	93.978	98.5957	93.6817	96.8096	101.982	99.4458	95.6645	93.5648	101.009	97.9187	88.9419	96.2994	92.7983	100.954	96.8795	102.103
54.2	96.1549	99.0424	95.5758	96.478	99.0914	99.4401	99.9404	90.7132	102.35	100.424	99.4224	100.206	95.5906	99.5851	68.7973	97.9372		54.2	94.5544	98.5458	89.2296	96.7761	102.178	98.8326	95.6911	93.2534	100.573	97.973	88.3277	94.106	94.3928	101.34	101.113	101.401
54.3	96.127	98.6782	95.4351	97.6951	98.7818	98.8792	99.7148	91.1237	101.621	99.5492	99.0827	101.224	95.6203	99.8278	68.8433	98.029		54.3	93.6898	98.7957	89.2296	96.0716	102.263	98.7035	95.8239	93.3383	100.166	97.2117	88.357	94.0599	94.1898	101.621	104.276	101.156
54.4	96.099	98.3661	95.8009	97.9912	98.5285	99.2421	99.7994	91.0689	102.204	98.6744	99.3915	99.9874	95.8277	99.3078	68.8893	98.0902		54.4	92.1912	98.8957	89.2296	96.0381	102.038	99.2845	96.1161	93.1968	101.097	96.2327	88.5617	95.3297	93.2911	101.446	103.74	101.085
54.5	96.127	99.0944	95.9978	93.2544	98.1345	99.3081	100.138	91.452	102.146	100.174	99.9166	98.9203	95.4721	99.1692	68.7973	97.6005		54.5	92.537	98.4708	93.6277	96.5077	102.15	99.8332	96.2224	92.9986	100.66	96.4503	88.5032	92.79	94.4218	100.463	103.448	100.559
54.6	96.127	99.4325	96.3073	89.1098	97.7687	98.7472	100.11	90.9868	101.767	100.868	99.6077	99.4539	98.0211	99.1692	69.119	97.2332		54.6	92.8829	98.3958	95.5164	96.6084	102.15	99.6718	96.1693	92.942	100.049	96.8582	88.7372	93.5981	95.4654	99.9713	103.254	100.103
54.7	96.3784	99.3024	97.5452	90.0966	97.8812	98.7142	99.9122	90.5216	102.117	100.924	99.2371	99.6479	96.9244	99.7931	70.5437	96.8966		54.7	92.9117	98.1459	98.4035	96.4071	101.729	98.6066	96.0364	92.7721	100.893	97.266	89.4976	93.9906	95.4944	99.9713	102.135	100.279
54.8	96.6298	99.2244	97.2076	92.1031	98.1908	98.3843	100.25	90.0564	101.942	100.813	98.5885	99.8904	94.079	99.7931	71.1871	95.9172		54.8	93.1422	98.0459	98.1877	96.34	101.504	99.0262	96.2224	92.489	101.329	97.5652	89.8779	91.9127	95.2625	99.6203	102.524	100.98
54.9	96.8254	99.0163	95.5758	91.8071	98.1345	98.3513	100.363	89.7554	101.65	100.813	98.187	100.836	95.1757	99.0999	70.4518	95.3051		54.9	92.9117	98.4958	94.1943	96.9773	100.999	99.3813	95.3191	92.5174	101.62	97.0757	90.0533	91.8896	96.2192	99.5501	103.254	101.436
55	97.1885	99.0684	96.251	91.5111	97.9657	98.5823	100.335	90.3575	101.65	101.091	98.434	101.394	95.887	99.3078	69.3488	94.9072		55	92.9693	98.4708	93.8166	96.6084	100.353	99.6072	95.2129	92.8005	101.824	96.5591	90.4336	91.7511	95.9003	100.357	103.497	101.506
55.1	97.3003	99.5105	96.4761	92.3005	97.8531	98.4833	100.222	90.9595	102.058	100.785	98.99	100.497	93.9308	98.8226	68.7973	94.4481		55.1	92.6523	98.1209	93.7356	95.8033	100.184	99.8332	95.7176	92.8854	101.795	96.695	90.6968	93.7366	93.9869	100.322	105.054	101.787
55.2	97.3561	99.9007	96.0259	91.2808	98.1908	98.1534	100.11	90.8774	102.379	99.9519	97.9708	99.8904	95.3831	98.9959	68.7514	94.8154		55.2	93.1134	98.1209	96.3799	95.8704	100.297	99.3167	95.3457	93.1402	102.289	96.3687	90.7845	94.8218	94.6827	100.077	105.249	101.647
55.3	97.5517	99.3024	95.829	90.1295	98.4722	98.5493	100.025	91.2331	101.971	99.5631	96.8589	100.594	95.7685	99.4118	68.3378	94.999		55.3	93.8051	98.2958	97.702	95.1995	98.1059	99.8332	94.3096	93.2817	102.493	96.3143	90.4628	94.7294	95.0595	100.568	105.297	101.366
55.4	97.6634	98.9643	95.829	89.9321	98.3034	99.1101	99.5739	91.5341	102.087	99.2021	96.55	100.448	94.6125	99.2385	68.4756	94.7542		55.4	93.344	98.0209	94.3023	93.9919	97.2633	100.124	94.3893	93.2534	102.086	95.8793	90.0241	92.6977	93.3781	100.673	104.86	101.576
55.5	97.6914	99.6406	95.829	89.4716	98.3597	98.8462	99.01	91.2331	101.942	99.0632	96.6735	100.206	96.1538	99.5158	68.1999	95.2133		55.5	92.7676	97.9959	93.3039	93.9583	97.0387	99.0585	94.4425	93.5365	102.231	95.4442	90.1703	91.9127	94.1608	100.112	104.324	101.296
55.6	97.6634	99.6926	95.9415	89.9321	98.219	99.1101	98.4744	91.3699	101.592	99.1743	96.9206	100.957	96.7762	99.7931	68.0161	95.4581		55.6	92.8829	97.9709	91.4961	94.2938	97.3476	98.8649	94.4292	93.6781	102.639	95.7705	90.5798	93.6443	94.1029	99.5852	104.811	100.98
55.7	97.7193	99.1464	97.4046	90.294	97.9938	99.0772	97.9105	91.3426	102.437	99.7575	97.6001	101.103	96.1538	99.7238	68.0161	95.4581		55.7	92.1912	97.796	93.223	93.7906	97.0387	99.4458	94.4292	93.9895	102.609	95.6345	90.8723	94.891	94.0449	99.6203	105.346	100.875
55.8	97.859	98.8863	97.0951	88.9124	98.3315	98.8462	98.3898	91.2058	103.079	100.174	98.2178	100.06	98.1693	99.1345	67.1889	95.703		55.8	90.8079	97.9209	94.8959	93.4552	96.6454	99.4458	94.4292	94.4424	102.813	95.6617	90.8138	95.3528	94.3348	99.4448	106.514	100.524
55.9	97.5237	99.0944	95.8009	88.7809	98.5285	98.9452	98.9818	92.0541	102.904	99.9797	98.2487	99.9631	96.4798	99.5851	66.7752	95.3663		55.9	91.9895	97.771	97.4052	93.8577	96.5893	98.7357	94.4159	95.9995	102.784	95.9064	90.4628	95.5144	95.4074	100.006	106.514	100.629
56	97.412	99.6666	95.632	90.2282	97.8531	98.9782	99.3201	92.7108	102.583	99.9241	96.9206	100.763	93.5454	100.001	66.9591	94.54		56	93.0846	97.571	97.621	94.4951	96.5331	98.187	95.452	97.2451	102.842	96.124	90.1411	93.2287	94.1029	100.252	105.2	101.05
56.1	97.6914	99.4585	96.2229	90.4913	97.3465	99.2421	99.8276	91.972	102.058	99.5353	97.4148	100.375	95.1164	99.8278	67.3267	94.5094		56.1	92.2777	97.5211	97.8639	94.7634	96.4769	99.4458	95.6911	97.7264	102.813	96.4775	90.0241	92.6284	93.0882	99.5852	104.714	100.735
56.2	97.4679	99.3285	96.5042	91.1492	97.6279	99.5061	100.025	91.9172	101.475	99.8408	98.4958	100.472	96.3909	99.7238	67.1889	94.4787		56.2	91.0096	97.3461	99.267	95.3337	96.4769	100.124	95.5051	98.5757	102.639	96.3143	89.8779	92.6284	94.0739	99.3746	104.373	100.594
56.3	97.2444	99.4585	96.5605	91.9058	98.3315	99.2421	100.222	92.2182	100.979	100.285	97.7546	99.4539	96.0945	98.8919	67.051	94.2033		56.3	90.3756	97.1212	97.9178	95.602	96.6735	99.7363	95.6114	100.416	102.493	96.3687	88.5617	91.8896	95.2625	99.4799	104.178	100.665
56.4	97.6355	99.5105	96.6168	92.4321	98.7818	99.3081	100.504	91.2058	101.183	100.535	96.6118	99.0658	98.199	98.2333	67.5565	94.6624		56.4	89.9434	97.4711	96.4608	95.3672	96.5331	99.0908	95.6911	101.831	101.737	96.7766	88.123	94.0137	94.9726	99.2693	104.324	100.77
56.5	98.0266	99.6146	96.2792	93.7478	98.219	99.671	100.589	90.6858	101.592	100.591	97.1059	100.448	97.2505	98.3026	67.6944	94.5094		56.5	89.1364	97.646	89.0408	94.9647	96.505	99.0262	95.6645	101.378	101.591	96.5047	88.2985	95.1219	93.4941	99.6554	103.984	101.085
56.6	97.9148	99.5365	95.9134	93.9123	97.8531	99.836	100.871	91.0416	101.592	100.063	99.4533	99.7934	96.8948	98.9959	67.6944	93.9891		56.6	89.0212	97.871	89.0408	95.602	96.7016	99.3167	95.5051	100.869	101.998	96.4231	88.0353	94.0137	94.8566	100.638	103.74	101.261
56.7	97.5517	99.2764	95.0693	92.2018	97.9094	99.836	100.73	90.6858	102.204	99.7575	97.8163	99.6964	97.8433	98.9612	67.7403	93.683		56.7	89.3958	97.9709	87.9615	95.9039	96.7297	99.4781	95.8239	100.784	101.737	96.3415	87.889	93.2287	94.6827	99.5501	102.816	101.156
56.8	97.4679	99.0684	94.7317	92.3334	98.1908	99.3741	100.786	90.7132	101.912	100.007	97.1059	100.278	96.4502	98.9612	68.1539	93.0403		56.8	89.6552	97.671	91.8469	96.0381	96.6174	98.8649	95.5317	100.671	101.708	96.0968	87.9183	93.2749	94.9146	99.2342	101.794	101.612
56.9	97.2444	99.5105	94.8443	93.1558	98.8662	99.1431	101.096	90.6585	101.621	99.452	98.0943	100.424	94.9385	99.2385	68.7054	92.1221		56.9	89.8857	97.596	94.1404	96.3065	96.6174	98.3807	95.5317	100.218	101.562	95.988	88.0645	92.2821	95.5814	99.9362	101.551	102.243
57	96.993	99.9787	94.9287	93.2873	99.3728	99.4071	100.786	90.6311	101.3	99.2854	98.3723	100.715	95.5017	99.2038	68.9812	91.5406		57	89.7416	97.596	99.3749	96.7425	96.6735	98.5098	96.2224	100.642	101.708	95.5258	87.6843	91.9819	95.7553	100.533	102.67	102.559
57.1	97.3003	99.9527	95.3788	93.09	99.6261	99.4401	100.448	91.0416	100.862	99.8686	97.7546	100.278	95.1164	99.2732	68.6135	90.7755		57.1	89.4823	97.671	90.8216	97.2122	96.6174	99.1876	96.2224	100.727	102.871	95.5529	88.123	91.5664	95.0016	100.252	103.448	102.839
57.2	97.412	99.6666	96.3636	92.4979	99.6542	99.0442	100.307	90.4943	102.146	99.4798	98.4032	99.9874	96.0352	99.3078	68.3378	89.9492		57.2	89.2517	97.696	89.9312	97.0109	96.7578	99.8654	96.0364	100.076	103.133	95.8521	88.8834	92.6977	92.7403	100.428	102.719	103.19
57.3	97.412	100.109	96.6168	92.9255	99.7668	99.0442	99.9967	89.4271	102.262	99.2576	98.8047	99.9631	96.6873	99.8624	68.7514	89.3676		57.3	89.1941	97.696	93.0881	96.4742	96.9544	99.6072		100.557	102.871	95.9064	89.2344	93.1363	92.4214	101.235	102.037	103.716
57.4	97.5796	100.499	96.5324	94.5044	99.795	99.2751	100.025	89.2902	101.125	99.0632	97.4766	100.569	95.2053	99.7238	68.5676	88.8168		57.4	89.7416	97.821	93.0071	96.2394	97.0667	98.9294		101.095	100.486	96.2327	89.7901	92.3283	94.3928	100.919	100.432	103.716
57.5	97.7193	100.083	96.1948	94.5044	99.795	98.8132	100.363	90.0291	101.3	98.7299	97.1986	100.497	94.5236	98.7879	67.6484	88.021		57.5	89.3382	97.821	89.0677	96.6084	97.2633	99.5427		100.897	97.8092	95.7977	90.0533	93.3903	96.741	100.322	98.6312	103.576
57.6	97.831	99.7186	95.1537	91.7413	100.02	98.4833	100.476	90.1659	101.737	99.1743	98.0634	100.254	93.9604	99.2732	67.1429	85.4502		57.6	88.7618	97.5211	91.5771	96.9103	97.4319	99.4781		100.699	97.4891	95.6889	89.6146	92.4899	95.8133	100.147	98.2906	103.506
57.7	97.8031	99.6146	95.1819	92.0045	99.795	98.4173	100.335	89.646	101.358	99.9241	98.7429	100.521	94.5532	99.6198	67.3727	84.0117		57.7	88.9923	99.4705	92.8992	96.6419	97.3757	99.7041		101.378	97.46	95.6889	89.4099	92.2128	95.2915	100.217	98.6312	103.365
57.8	97.5517	99.7706	95.5476	92.465	99.6261	98.3843	100.448	89.4271	101.679	99.6464	98.9591	99.8661	94.8496	99.1692	68.108	84.2566		57.8	89.8281		91.3612	95.6356	97.2353	99.5427		101.322	99.2929	95.281	89.6731	93.0902	94.5377	101.305	97.6581
57.9	97.2444	99.5625	95.407	91.1492	99.7668	98.3843	100.532	90.0291	101.737	98.9243	99.1753	100.036	94.8496	99.7238	69.211	83.9811		57.9	89.9434		89.0677	95.0653	97.3757	98.6389		100.784	100.224	95.9336	89.5561	92.4206	94.5087	102.358	94.3493
58	97.2165	99.4845	94.9568	90.1953	99.8794	98.2523	100.391	90.3301	101.475	99.2576	98.3414	99.8904	95.0571	100.001	69.3948	83.2466		58			89.0947	94.6963	97.4319	99.2522		101.435	100.02	96.3415	88.7372	89.6732	94.5087	101.446	92.1596
58.1	97.5517	99.9787	94.7036	89.8006	99.9075	98.6482		90.3027	102.204	99.6742	99.1753	99.4781	95.2942	100.209	69.2569	83.1854		58.1			89.7963	94.0925	97.3195	99.2845		101.548	100.631	95.7433	87.655	90.3658	91.8996	100.252	91.9163
58.2	97.6634	99.9787		92.7939	99.6824	98.5163		90.3301	102.087	99.3131	99.1753	98.7748	96.8948	100.209	69.9463	83.6751		58.2			92.5214	93.5223	97.4319	99.0585		101.152	100.864	93.867	87.5673	93.8982		99.6905	92.3056
58.3	97.5517			92.4979	99.9075	97.9884		90.6585	102.35	98.8966	99.1444	98.6778	96.0056		69.8084	84.2259		58.3			93.6007	93.0862	97.5161	99.1876		101.095	100.486	93.867	87.0993	94.0368		100.147	92.0136
58.4	97.5517			90.9848	100.02	97.8234			102.554	99.091	99.4224	99.2599	95.9167		69.3488			58.4			89.3106	92.8514	97.4038	99.0262		101.209	100.544	94.6556	87.4796	93.5981		100.287	91.2838
58.5	97.2723			89.8664	99.9357	97.8564			101.825	99.1743	98.9591	100.012	96.8059		69.119			58.5			89.1757	92.5159	97.2633	98.5098		101.095	100.078	94.6556	88.9127	93.5288		100.077	91.819
58.6	95.8197			89.9321	100.048	97.9884			101.883	98.9521	99.5151	100.206	97.1616		69.211			58.6			89.7963	93.4216	97.2633	98.8326		100.274	100.107	94.9819	89.2344	94.3369		100.568	91.819
58.7	95.7917			90.6229	99.9638	98.0214			101.912	99.2298	98.8665	100.885	94.731		69.2569			58.7			89.9581	93.8912	97.3476	98.9294			100.369	94.9275	89.9656	94.4293		101.024	92.0136
58.8	96.9371					97.9884			101.971	98.8688	98.7738	100.569	94.5236		68.9352			58.8				93.3545	97.2633	99.3813			100.34	94.6012	91.1355	93.7366		101.375
58.9	97.9707					97.9884			102.058	98.8966	98.99	98.9688	94.9978		69.0271			58.9			90.5787		97.2633	99.8654			101.126	94.6556		93.6904		101.024
59	96.2108					98.2853			101.912	99.5909	98.3414		94.3161		68.8893			59			90.6597		97.3757	100.156			101.562	94.9003		87.3413		100.006
59.1	95.0375					98.3843			102.204	98.8132	99.0827		93.4861		68.1999			59.1			91.6041		97.151	100.382			101.038	95.0363				99.9011
59.2	96.5181					98.4833				98.5355	99.6077		94.3161		67.8322			59.2			90.7406		96.9263				100.922	94.6828				100.814
59.3	97.9707					98.5493				98.3411	98.6194		95.1164		67.9242			59.3			93.3039						102.319	94.1662				100.919
59.4	98.5015					98.4173				97.3136			95.887		67.9701			59.4										94.3293				100.603
						98.4833				97.5357			97.458															94.6012				100.287
						98.5823				98.2856			96.1834															95.1179
						99.1761				97.9801			95.2646															95.281
						99.1431							95.8277															95.4442
						98.4503							95.7981															95.5801
						98.6812							94.5236															95.5258
						98.8132							94.9978															95.7705
						98.5823							94.6421															95.7433
													91.5595															95.3898
													94.4643															95.3082
													95.5906															95.9064
													92.3598															96.2056
													91.6188															95.7161
													93.9308															95.6889
													96.628															95.417
													95.1757															95.4442
													95.2646															96.3959
													96.1538															96.6134
													95.887															96.0968
													93.7826															96.124
																												95.8521
																												94.71
																												94.3565
																												94.6828
																												95.6345
																												96.1784
																												95.988
																												96.1512
																												96.8038
																												96.7494
																												95.8249
																												95.2266
																												95.0091
																												94.846
																												95.3354
																												96.5047
																												97.0213
																												96.4231
																												95.5258
																												93.9758
																												94.0574
																												95.0091
																												94.9547
																												93.7855
																												93.2416
